# Supplementary material for: Immediate post-discharge care among US adults hospitalized with respiratory syncytial virus infection
Source: BMC Pulm Med. 2024 Oct 4;24:486. doi: 10.1186/s12890-024-03251-y (PMC11451113; doi:10.1186/s12890-024-03251-y)
Supplement: Supplementary file 2 — Supplementary Material 2 [file 12890_2024_3251_MOESM2_ESM.xlsx]

## Sheet: Comorbidities ICD Codes
	Immediate Post-Discharge Care among US Adults Hospitalized with Respiratory Syncytial Virus Infection- Supplemental Material 2
	ICD-9 CM and ICD-10-CM Codes for Identifying Risk Conditions
	Condition	Risk Conditions Category	ICD-9-CM	ICD-10 CM
	Chronic pulmonary embolism	Cardiopulmonary	4162	I2782
	Chronic thromboembolic pulmonary hypertension	Cardiopulmonary	4168	I2724
	Cor pulmonale (chronic)	Cardiopulmonary	4169	I2781
	Eisenmenger's syndrome	Cardiopulmonary	7454	I2783
	Kyphoscoliotic heart disease	Cardiopulmonary	4161	I271
	Other secondary pulmonary hypertension	Cardiopulmonary	4168	I2729
	Other specified pulmonary heart diseases	Cardiopulmonary	4168	I2789
	Primary pulmonary hypertension	Cardiopulmonary	4160	I270
	Pulmonary heart disease, unspecified	Cardiopulmonary	4169	I279
	Pulmonary hypertension due to left heart disease	Cardiopulmonary	4168	I2722
	Pulmonary hypertension due to lung diseases and hypoxia	Cardiopulmonary	4168	I2723
	Pulmonary hypertension, unspecified	Cardiopulmonary	4168	I2720
	Secondary pulmonary arterial hypertension	Cardiopulmonary	4168	I2721
	Abdominal aortic aneurysm, ruptured	Cardiovascular	4413	I713
	Abdominal aortic aneurysm, without rupture	Cardiovascular	4414	I714
	Acute combined systolic and diastolic (congestive) hrt fail	Cardiovascular	4280	I5041
	Acute combined systolic and diastolic (congestive) hrt fail	Cardiovascular	42841	I5041
	Acute combined systolic and diastolic (congestive) hrt fail	Cardiovascular	42841	I5041
	Acute diastolic (congestive) heart failure	Cardiovascular	4280	I5031
	Acute diastolic (congestive) heart failure	Cardiovascular	42831	I5031
	Acute diastolic (congestive) heart failure	Cardiovascular	42831	I5031
	Acute myocardial infarction, unspecified	Cardiovascular	41090	I219
	Acute myocardial infarction, unspecified	Cardiovascular	41091	I219
	Acute myocardial infarction, unspecified	Cardiovascular	41092	I219
	Acute on chronic combined systolic and diastolic hrt fail	Cardiovascular	4280	I5043
	Acute on chronic combined systolic and diastolic hrt fail	Cardiovascular	42843	I5043
	Acute on chronic combined systolic and diastolic hrt fail	Cardiovascular	42843	I5043
	Acute on chronic diastolic (congestive) heart failure	Cardiovascular	4280	I5033
	Acute on chronic diastolic (congestive) heart failure	Cardiovascular	42833	I5033
	Acute on chronic diastolic (congestive) heart failure	Cardiovascular	42833	I5033
	Acute on chronic right heart failure	Cardiovascular	4289	I50813
	Acute on chronic systolic (congestive) heart failure	Cardiovascular	4280	I5023
	Acute on chronic systolic (congestive) heart failure	Cardiovascular	42823	I5023
	Acute on chronic systolic (congestive) heart failure	Cardiovascular	42823	I5023
	Acute right heart failure	Cardiovascular	4289	I50811
	Acute systolic (congestive) heart failure	Cardiovascular	4280	I5021
	Acute systolic (congestive) heart failure	Cardiovascular	42821	I5021
	Acute systolic (congestive) heart failure	Cardiovascular	42821	I5021
	Alcoholic cardiomyopathy	Cardiovascular	4255	I426
	Aneurysm of heart	Cardiovascular	41410	I253
	Aneurysm of heart	Cardiovascular	41419	I253
	Aortic aneurysm of unspecified site, ruptured	Cardiovascular	4415	I718
	Aortic aneurysm of unspecified site, without rupture	Cardiovascular	4419	I719
	Atherosclerosis of aorta	Cardiovascular	4400	I700
	Atherosclerosis of CABG w angina pectoris w documented spasm	Cardiovascular	4139	I25791
	Atherosclerosis of CABG w angina pectoris w documented spasm	Cardiovascular	41404	I25791
	Atherosclerosis of CABG w angina pectoris w documented spasm	Cardiovascular	41405	I25791
	Atherosclerosis of CABG w oth angina pectoris	Cardiovascular	4139	I25798
	Atherosclerosis of CABG w oth angina pectoris	Cardiovascular	41404	I25798
	Atherosclerosis of CABG w oth angina pectoris	Cardiovascular	41405	I25798
	Atherosclerosis of CABG w unsp angina pectoris	Cardiovascular	4139	I25799
	Atherosclerosis of CABG w unsp angina pectoris	Cardiovascular	41404	I25799
	Atherosclerosis of CABG w unsp angina pectoris	Cardiovascular	41405	I25799
	Atherosclerosis of CABG w unstable angina pectoris	Cardiovascular	4111	I25790
	Atherosclerosis of CABG w unstable angina pectoris	Cardiovascular	41404	I25790
	Atherosclerosis of CABG w unstable angina pectoris	Cardiovascular	41405	I25790
	Atherosclerosis of CABG w/o angina pectoris	Cardiovascular	41405	I25810
	Atherosclerosis of CABG, unsp, w oth angina pectoris	Cardiovascular	4139	I25708
	Atherosclerosis of CABG, unsp, w oth angina pectoris	Cardiovascular	41405	I25708
	Atherosclerosis of CABG, unsp, w unsp angina pectoris	Cardiovascular	4139	I25709
	Atherosclerosis of CABG, unsp, w unsp angina pectoris	Cardiovascular	41405	I25709
	Atherosclerosis of CABG, unsp, w unstable angina pectoris	Cardiovascular	4111	I25700
	Atherosclerosis of CABG, unsp, w unstable angina pectoris	Cardiovascular	41405	I25700
	Atherosclerosis of other arteries	Cardiovascular	4408	I708
	Atherosclerosis of renal artery	Cardiovascular	4401	I701
	Athscl autol vein bypass of extrm w intrmt claud, bi legs	Cardiovascular	44031	I70413
	Athscl autol vein bypass of extrm w intrmt claud, left leg	Cardiovascular	44031	I70412
	Athscl autol vein bypass of extrm w intrmt claud, oth extrm	Cardiovascular	44031	I70418
	Athscl autol vein bypass of extrm w intrmt claud, right leg	Cardiovascular	44031	I70411
	Athscl autol vein bypass of extrm w intrmt claud, unsp extrm	Cardiovascular	44031	I70419
	Athscl autol vein bypass of extrm w rest pain, unsp extrm	Cardiovascular	44031	I70429
	Athscl autol vein bypass of left leg w ulc of heel and midft	Cardiovascular	44031	I70444
	Athscl autol vein bypass of left leg w ulc of heel and midft	Cardiovascular	70714	I70444
	Athscl autol vein bypass of left leg w ulcer of unsp site	Cardiovascular	44031	I70449
	Athscl autol vein bypass of left leg w ulcer of unsp site	Cardiovascular	70719	I70449
	Athscl autol vein bypass of left leg w ulcer oth prt foot	Cardiovascular	44031	I70445
	Athscl autol vein bypass of left leg w ulcer oth prt foot	Cardiovascular	70715	I70445
	Athscl autol vein bypass of left leg w ulcer oth prt low leg	Cardiovascular	44031	I70448
	Athscl autol vein bypass of left leg w ulcer oth prt low leg	Cardiovascular	70719	I70448
	Athscl autol vein bypass of r leg w ulcer of heel and midft	Cardiovascular	44031	I70434
	Athscl autol vein bypass of r leg w ulcer of heel and midft	Cardiovascular	70714	I70434
	Athscl autol vein bypass of r leg w ulcer oth prt low leg	Cardiovascular	44031	I70438
	Athscl autol vein bypass of r leg w ulcer oth prt low leg	Cardiovascular	70719	I70438
	Athscl autol vein bypass of right leg w ulcer of unsp site	Cardiovascular	44031	I70439
	Athscl autol vein bypass of right leg w ulcer of unsp site	Cardiovascular	70719	I70439
	Athscl autol vein bypass of right leg w ulcer oth prt foot	Cardiovascular	44031	I70435
	Athscl autol vein bypass of right leg w ulcer oth prt foot	Cardiovascular	70715	I70435
	Athscl autol vein bypass of the extrm w gangrene, bi legs	Cardiovascular	44031	I70463
	Athscl autol vein bypass of the extrm w gangrene, bi legs	Cardiovascular	7854	I70463
	Athscl autol vein bypass of the extrm w gangrene, left leg	Cardiovascular	44031	I70462
	Athscl autol vein bypass of the extrm w gangrene, left leg	Cardiovascular	7854	I70462
	Athscl autol vein bypass of the extrm w gangrene, oth extrm	Cardiovascular	44031	I70468
	Athscl autol vein bypass of the extrm w gangrene, oth extrm	Cardiovascular	7854	I70468
	Athscl autol vein bypass of the extrm w gangrene, right leg	Cardiovascular	44031	I70461
	Athscl autol vein bypass of the extrm w gangrene, right leg	Cardiovascular	7854	I70461
	Athscl autol vein bypass of the extrm w gangrene, unsp extrm	Cardiovascular	44031	I70469
	Athscl autol vein bypass of the extrm w gangrene, unsp extrm	Cardiovascular	7854	I70469
	Athscl autol vein bypass of the extrm w rest pain, bi legs	Cardiovascular	44031	I70423
	Athscl autol vein bypass of the extrm w rest pain, left leg	Cardiovascular	44031	I70422
	Athscl autol vein bypass of the extrm w rest pain, oth extrm	Cardiovascular	44031	I70428
	Athscl autol vein bypass of the extrm w rest pain, right leg	Cardiovascular	44031	I70421
	Athscl autol vein bypass of the left leg w ulcer of ankle	Cardiovascular	44031	I70443
	Athscl autol vein bypass of the left leg w ulcer of ankle	Cardiovascular	70713	I70443
	Athscl autol vein bypass of the left leg w ulcer of calf	Cardiovascular	44031	I70442
	Athscl autol vein bypass of the left leg w ulcer of calf	Cardiovascular	70712	I70442
	Athscl autol vein bypass of the left leg w ulcer of thigh	Cardiovascular	44031	I70441
	Athscl autol vein bypass of the left leg w ulcer of thigh	Cardiovascular	70711	I70441
	Athscl autol vein bypass of the right leg w ulcer of ankle	Cardiovascular	44031	I70433
	Athscl autol vein bypass of the right leg w ulcer of ankle	Cardiovascular	70713	I70433
	Athscl autol vein bypass of the right leg w ulcer of calf	Cardiovascular	44031	I70432
	Athscl autol vein bypass of the right leg w ulcer of calf	Cardiovascular	70712	I70432
	Athscl autol vein bypass of the right leg w ulcer of thigh	Cardiovascular	44031	I70431
	Athscl autol vein bypass of the right leg w ulcer of thigh	Cardiovascular	70711	I70431
	Athscl autologous artery CABG w ang pctrs w documented spasm	Cardiovascular	4139	I25721
	Athscl autologous artery CABG w ang pctrs w documented spasm	Cardiovascular	41404	I25721
	Athscl autologous artery CABG w oth angina pectoris	Cardiovascular	4139	I25728
	Athscl autologous artery CABG w oth angina pectoris	Cardiovascular	41404	I25728
	Athscl autologous artery CABG w unsp angina pectoris	Cardiovascular	4139	I25729
	Athscl autologous artery CABG w unsp angina pectoris	Cardiovascular	41404	I25729
	Athscl autologous artery CABG w unstable angina pectoris	Cardiovascular	4111	I25720
	Athscl autologous artery CABG w unstable angina pectoris	Cardiovascular	41404	I25720
	Athscl autologous vein bypass of extremity w ulceration	Cardiovascular	44031	I7045
	Athscl autologous vein bypass of extremity w ulceration	Cardiovascular	7078	I7045
	Athscl autologous vein CABG w ang pctrs w documented spasm	Cardiovascular	4139	I25711
	Athscl autologous vein CABG w ang pctrs w documented spasm	Cardiovascular	41402	I25711
	Athscl autologous vein CABG w oth angina pectoris	Cardiovascular	4139	I25718
	Athscl autologous vein CABG w oth angina pectoris	Cardiovascular	41402	I25718
	Athscl autologous vein CABG w unsp angina pectoris	Cardiovascular	4139	I25719
	Athscl autologous vein CABG w unsp angina pectoris	Cardiovascular	41402	I25719
	Athscl autologous vein CABG w unstable angina pectoris	Cardiovascular	4111	I25710
	Athscl autologous vein CABG w unstable angina pectoris	Cardiovascular	41402	I25710
	Athscl bypass of cor art of transplanted heart w/o ang pctrs	Cardiovascular	41407	I25812
	Athscl bypass of cor art of txplt heart w ang pctrs w spasm	Cardiovascular	4139	I25761
	Athscl bypass of cor art of txplt heart w ang pctrs w spasm	Cardiovascular	41407	I25761
	Athscl bypass of cor art of txplt heart w oth ang pctrs	Cardiovascular	4139	I25768
	Athscl bypass of cor art of txplt heart w oth ang pctrs	Cardiovascular	41407	I25768
	Athscl bypass of cor art of txplt heart w unsp ang pctrs	Cardiovascular	4139	I25769
	Athscl bypass of cor art of txplt heart w unsp ang pctrs	Cardiovascular	41407	I25769
	Athscl bypass of cor art of txplt heart w unstable angina	Cardiovascular	4111	I25760
	Athscl bypass of cor art of txplt heart w unstable angina	Cardiovascular	41407	I25760
	Athscl CABG, unsp, w angina pectoris w documented spasm	Cardiovascular	4139	I25701
	Athscl CABG, unsp, w angina pectoris w documented spasm	Cardiovascular	41405	I25701
	Athscl heart disease of native cor art w ang pctrs w spasm	Cardiovascular	4139	I25111
	Athscl heart disease of native cor art w ang pctrs w spasm	Cardiovascular	41401	I25111
	Athscl heart disease of native cor art w oth ang pctrs	Cardiovascular	4139	I25118
	Athscl heart disease of native cor art w oth ang pctrs	Cardiovascular	41401	I25118
	Athscl heart disease of native cor art w unsp ang pctrs	Cardiovascular	4139	I25119
	Athscl heart disease of native cor art w unsp ang pctrs	Cardiovascular	41401	I25119
	Athscl heart disease of native cor art w unstable ang pctrs	Cardiovascular	4111	I25110
	Athscl heart disease of native cor art w unstable ang pctrs	Cardiovascular	41401	I25110
	Athscl heart disease of native coronary artery w/o ang pctrs	Cardiovascular	41401	I2510
	Athscl heart disease of native coronary artery w/o ang pctrs	Cardiovascular	4292	I2510
	Athscl native art of left leg w ulcer of heel and midfoot	Cardiovascular	44023	I70244
	Athscl native art of left leg w ulcer of heel and midfoot	Cardiovascular	70714	I70244
	Athscl native art of left leg with ulcer oth prt low leg	Cardiovascular	44023	I70248
	Athscl native art of left leg with ulcer oth prt low leg	Cardiovascular	70719	I70248
	Athscl native art of right leg w ulcer of heel and midfoot	Cardiovascular	44023	I70234
	Athscl native art of right leg w ulcer of heel and midfoot	Cardiovascular	70714	I70234
	Athscl native art of right leg with ulcer oth prt low leg	Cardiovascular	44023	I70238
	Athscl native art of right leg with ulcer oth prt low leg	Cardiovascular	70719	I70238
	Athscl native arteries of extremities w gangrene, left leg	Cardiovascular	44024	I70262
	Athscl native arteries of extremities w gangrene, right leg	Cardiovascular	44024	I70261
	Athscl native arteries of extremities w rest pain, left leg	Cardiovascular	44022	I70222
	Athscl native arteries of extremities w rest pain, right leg	Cardiovascular	44022	I70221
	Athscl native arteries of extremities w ulceration	Cardiovascular	44023	I7025
	Athscl native arteries of extremities w ulceration	Cardiovascular	7078	I7025
	Athscl native arteries of extrm w gangrene, bilateral legs	Cardiovascular	44024	I70263
	Athscl native arteries of extrm w gangrene, oth extremity	Cardiovascular	44024	I70268
	Athscl native arteries of extrm w gangrene, unsp extremity	Cardiovascular	44024	I70269
	Athscl native arteries of extrm w intrmt claud, bi legs	Cardiovascular	44021	I70213
	Athscl native arteries of extrm w intrmt claud, left leg	Cardiovascular	44021	I70212
	Athscl native arteries of extrm w intrmt claud, oth extrm	Cardiovascular	44021	I70218
	Athscl native arteries of extrm w intrmt claud, right leg	Cardiovascular	44021	I70211
	Athscl native arteries of extrm w intrmt claud, unsp extrm	Cardiovascular	44021	I70219
	Athscl native arteries of extrm w rest pain, bilateral legs	Cardiovascular	44022	I70223
	Athscl native arteries of extrm w rest pain, oth extremity	Cardiovascular	44022	I70228
	Athscl native arteries of extrm w rest pain, unsp extremity	Cardiovascular	44022	I70229
	Athscl native arteries of left leg w ulceration of ankle	Cardiovascular	44023	I70243
	Athscl native arteries of left leg w ulceration of ankle	Cardiovascular	70713	I70243
	Athscl native arteries of left leg w ulceration of calf	Cardiovascular	44023	I70242
	Athscl native arteries of left leg w ulceration of calf	Cardiovascular	70712	I70242
	Athscl native arteries of left leg w ulceration of thigh	Cardiovascular	44023	I70241
	Athscl native arteries of left leg w ulceration of thigh	Cardiovascular	70711	I70241
	Athscl native arteries of left leg w ulceration of unsp site	Cardiovascular	44023	I70249
	Athscl native arteries of left leg w ulceration of unsp site	Cardiovascular	70719	I70249
	Athscl native arteries of left leg w ulceration oth prt foot	Cardiovascular	44023	I70245
	Athscl native arteries of left leg w ulceration oth prt foot	Cardiovascular	70715	I70245
	Athscl native arteries of right leg w ulcer of unsp site	Cardiovascular	44023	I70239
	Athscl native arteries of right leg w ulcer of unsp site	Cardiovascular	70719	I70239
	Athscl native arteries of right leg w ulcer oth prt foot	Cardiovascular	44023	I70235
	Athscl native arteries of right leg w ulcer oth prt foot	Cardiovascular	70715	I70235
	Athscl native arteries of right leg w ulceration of ankle	Cardiovascular	44023	I70233
	Athscl native arteries of right leg w ulceration of ankle	Cardiovascular	70713	I70233
	Athscl native arteries of right leg w ulceration of calf	Cardiovascular	44023	I70232
	Athscl native arteries of right leg w ulceration of calf	Cardiovascular	70712	I70232
	Athscl native arteries of right leg w ulceration of thigh	Cardiovascular	44023	I70231
	Athscl native arteries of right leg w ulceration of thigh	Cardiovascular	70711	I70231
	Athscl native cor art of transplanted heart w oth ang pctrs	Cardiovascular	4139	I25758
	Athscl native cor art of transplanted heart w oth ang pctrs	Cardiovascular	41406	I25758
	Athscl native cor art of transplanted heart w unsp ang pctrs	Cardiovascular	4139	I25759
	Athscl native cor art of transplanted heart w unsp ang pctrs	Cardiovascular	41406	I25759
	Athscl native cor art of transplanted heart w/o ang pctrs	Cardiovascular	41406	I25811
	Athscl native cor art of txplt heart w ang pctrs w spasm	Cardiovascular	4139	I25751
	Athscl native cor art of txplt heart w ang pctrs w spasm	Cardiovascular	41406	I25751
	Athscl native cor art of txplt heart w unstable angina	Cardiovascular	4111	I25750
	Athscl native cor art of txplt heart w unstable angina	Cardiovascular	41406	I25750
	Athscl nonaut bio bypass of extrm w intrmt claud, bi legs	Cardiovascular	44032	I70513
	Athscl nonaut bio bypass of extrm w intrmt claud, left leg	Cardiovascular	44032	I70512
	Athscl nonaut bio bypass of extrm w intrmt claud, oth extrm	Cardiovascular	44032	I70518
	Athscl nonaut bio bypass of extrm w intrmt claud, right leg	Cardiovascular	44032	I70511
	Athscl nonaut bio bypass of extrm w intrmt claud, unsp extrm	Cardiovascular	44032	I70519
	Athscl nonaut bio bypass of extrm w rest pain, unsp extrm	Cardiovascular	44032	I70529
	Athscl nonaut bio bypass of left leg w ulc of heel and midft	Cardiovascular	44032	I70544
	Athscl nonaut bio bypass of left leg w ulc of heel and midft	Cardiovascular	70714	I70544
	Athscl nonaut bio bypass of left leg w ulcer of unsp site	Cardiovascular	44032	I70549
	Athscl nonaut bio bypass of left leg w ulcer of unsp site	Cardiovascular	70719	I70549
	Athscl nonaut bio bypass of left leg w ulcer oth prt foot	Cardiovascular	44032	I70545
	Athscl nonaut bio bypass of left leg w ulcer oth prt foot	Cardiovascular	70715	I70545
	Athscl nonaut bio bypass of left leg w ulcer oth prt low leg	Cardiovascular	44032	I70548
	Athscl nonaut bio bypass of left leg w ulcer oth prt low leg	Cardiovascular	70719	I70548
	Athscl nonaut bio bypass of r leg w ulcer of heel and midft	Cardiovascular	44032	I70534
	Athscl nonaut bio bypass of r leg w ulcer of heel and midft	Cardiovascular	70714	I70534
	Athscl nonaut bio bypass of r leg w ulcer oth prt low leg	Cardiovascular	44032	I70538
	Athscl nonaut bio bypass of r leg w ulcer oth prt low leg	Cardiovascular	70719	I70538
	Athscl nonaut bio bypass of right leg w ulcer of unsp site	Cardiovascular	44032	I70539
	Athscl nonaut bio bypass of right leg w ulcer of unsp site	Cardiovascular	70719	I70539
	Athscl nonaut bio bypass of right leg w ulcer oth prt foot	Cardiovascular	44032	I70535
	Athscl nonaut bio bypass of right leg w ulcer oth prt foot	Cardiovascular	70715	I70535
	Athscl nonaut bio bypass of the extrm w gangrene, bi legs	Cardiovascular	44032	I70563
	Athscl nonaut bio bypass of the extrm w gangrene, bi legs	Cardiovascular	7854	I70563
	Athscl nonaut bio bypass of the extrm w gangrene, left leg	Cardiovascular	44032	I70562
	Athscl nonaut bio bypass of the extrm w gangrene, left leg	Cardiovascular	7854	I70562
	Athscl nonaut bio bypass of the extrm w gangrene, oth extrm	Cardiovascular	44032	I70568
	Athscl nonaut bio bypass of the extrm w gangrene, oth extrm	Cardiovascular	7854	I70568
	Athscl nonaut bio bypass of the extrm w gangrene, right leg	Cardiovascular	44032	I70561
	Athscl nonaut bio bypass of the extrm w gangrene, right leg	Cardiovascular	7854	I70561
	Athscl nonaut bio bypass of the extrm w gangrene, unsp extrm	Cardiovascular	44032	I70569
	Athscl nonaut bio bypass of the extrm w gangrene, unsp extrm	Cardiovascular	7854	I70569
	Athscl nonaut bio bypass of the extrm w rest pain, bi legs	Cardiovascular	44032	I70523
	Athscl nonaut bio bypass of the extrm w rest pain, left leg	Cardiovascular	44032	I70522
	Athscl nonaut bio bypass of the extrm w rest pain, oth extrm	Cardiovascular	44032	I70528
	Athscl nonaut bio bypass of the extrm w rest pain, right leg	Cardiovascular	44032	I70521
	Athscl nonaut bio bypass of the left leg w ulcer of ankle	Cardiovascular	44032	I70543
	Athscl nonaut bio bypass of the left leg w ulcer of ankle	Cardiovascular	70713	I70543
	Athscl nonaut bio bypass of the left leg w ulcer of calf	Cardiovascular	44032	I70542
	Athscl nonaut bio bypass of the left leg w ulcer of calf	Cardiovascular	70712	I70542
	Athscl nonaut bio bypass of the left leg w ulcer of thigh	Cardiovascular	44032	I70541
	Athscl nonaut bio bypass of the left leg w ulcer of thigh	Cardiovascular	70711	I70541
	Athscl nonaut bio bypass of the right leg w ulcer of ankle	Cardiovascular	44032	I70533
	Athscl nonaut bio bypass of the right leg w ulcer of ankle	Cardiovascular	70713	I70533
	Athscl nonaut bio bypass of the right leg w ulcer of calf	Cardiovascular	44032	I70532
	Athscl nonaut bio bypass of the right leg w ulcer of calf	Cardiovascular	70712	I70532
	Athscl nonaut bio bypass of the right leg w ulcer of thigh	Cardiovascular	44032	I70531
	Athscl nonaut bio bypass of the right leg w ulcer of thigh	Cardiovascular	70711	I70531
	Athscl nonaut biological CABG w ang pctrs w documented spasm	Cardiovascular	4139	I25731
	Athscl nonaut biological CABG w ang pctrs w documented spasm	Cardiovascular	41403	I25731
	Athscl nonautologous bio bypass of extremity w ulceration	Cardiovascular	44032	I7055
	Athscl nonautologous bio bypass of extremity w ulceration	Cardiovascular	7078	I7055
	Athscl nonautologous biological CABG w oth angina pectoris	Cardiovascular	4139	I25738
	Athscl nonautologous biological CABG w oth angina pectoris	Cardiovascular	41403	I25738
	Athscl nonautologous biological CABG w unsp angina pectoris	Cardiovascular	4139	I25739
	Athscl nonautologous biological CABG w unsp angina pectoris	Cardiovascular	41403	I25739
	Athscl nonautologous biological CABG w unstable ang pctrs	Cardiovascular	4111	I25730
	Athscl nonautologous biological CABG w unstable ang pctrs	Cardiovascular	41403	I25730
	Athscl nonbiol bypass of extrm w intrmt claud, unsp extrm	Cardiovascular	44030	I70619
	Athscl nonbiol bypass of left leg w ulcer of heel and midft	Cardiovascular	44030	I70644
	Athscl nonbiol bypass of left leg w ulcer of heel and midft	Cardiovascular	70714	I70644
	Athscl nonbiol bypass of left leg w ulcer oth prt low leg	Cardiovascular	44030	I70648
	Athscl nonbiol bypass of left leg w ulcer oth prt low leg	Cardiovascular	70719	I70648
	Athscl nonbiol bypass of right leg w ulcer of heel and midft	Cardiovascular	44030	I70634
	Athscl nonbiol bypass of right leg w ulcer of heel and midft	Cardiovascular	70714	I70634
	Athscl nonbiol bypass of right leg w ulcer oth prt low leg	Cardiovascular	44030	I70638
	Athscl nonbiol bypass of right leg w ulcer oth prt low leg	Cardiovascular	70719	I70638
	Athscl nonbiol bypass of the extrm w gangrene, bi legs	Cardiovascular	44030	I70663
	Athscl nonbiol bypass of the extrm w gangrene, bi legs	Cardiovascular	7854	I70663
	Athscl nonbiol bypass of the extrm w gangrene, left leg	Cardiovascular	44030	I70662
	Athscl nonbiol bypass of the extrm w gangrene, left leg	Cardiovascular	7854	I70662
	Athscl nonbiol bypass of the extrm w gangrene, oth extremity	Cardiovascular	44030	I70668
	Athscl nonbiol bypass of the extrm w gangrene, oth extremity	Cardiovascular	7854	I70668
	Athscl nonbiol bypass of the extrm w gangrene, right leg	Cardiovascular	44030	I70661
	Athscl nonbiol bypass of the extrm w gangrene, right leg	Cardiovascular	7854	I70661
	Athscl nonbiol bypass of the extrm w gangrene, unsp extrm	Cardiovascular	44030	I70669
	Athscl nonbiol bypass of the extrm w gangrene, unsp extrm	Cardiovascular	7854	I70669
	Athscl nonbiol bypass of the extrm w intrmt claud, bi legs	Cardiovascular	44030	I70613
	Athscl nonbiol bypass of the extrm w intrmt claud, left leg	Cardiovascular	44030	I70612
	Athscl nonbiol bypass of the extrm w intrmt claud, oth extrm	Cardiovascular	44030	I70618
	Athscl nonbiol bypass of the extrm w intrmt claud, right leg	Cardiovascular	44030	I70611
	Athscl nonbiol bypass of the extrm w rest pain, bi legs	Cardiovascular	44030	I70623
	Athscl nonbiol bypass of the extrm w rest pain, left leg	Cardiovascular	44030	I70622
	Athscl nonbiol bypass of the extrm w rest pain, oth extrm	Cardiovascular	44030	I70628
	Athscl nonbiol bypass of the extrm w rest pain, right leg	Cardiovascular	44030	I70621
	Athscl nonbiol bypass of the extrm w rest pain, unsp extrm	Cardiovascular	44030	I70629
	Athscl nonbiol bypass of the left leg w ulcer of unsp site	Cardiovascular	44030	I70649
	Athscl nonbiol bypass of the left leg w ulcer of unsp site	Cardiovascular	70719	I70649
	Athscl nonbiol bypass of the left leg w ulcer oth prt foot	Cardiovascular	44030	I70645
	Athscl nonbiol bypass of the left leg w ulcer oth prt foot	Cardiovascular	70715	I70645
	Athscl nonbiol bypass of the left leg w ulceration of ankle	Cardiovascular	44030	I70643
	Athscl nonbiol bypass of the left leg w ulceration of ankle	Cardiovascular	70713	I70643
	Athscl nonbiol bypass of the left leg w ulceration of calf	Cardiovascular	44030	I70642
	Athscl nonbiol bypass of the left leg w ulceration of calf	Cardiovascular	70712	I70642
	Athscl nonbiol bypass of the left leg w ulceration of thigh	Cardiovascular	44030	I70641
	Athscl nonbiol bypass of the left leg w ulceration of thigh	Cardiovascular	70711	I70641
	Athscl nonbiol bypass of the right leg w ulcer of unsp site	Cardiovascular	44030	I70639
	Athscl nonbiol bypass of the right leg w ulcer of unsp site	Cardiovascular	70719	I70639
	Athscl nonbiol bypass of the right leg w ulcer oth prt foot	Cardiovascular	44030	I70635
	Athscl nonbiol bypass of the right leg w ulcer oth prt foot	Cardiovascular	70715	I70635
	Athscl nonbiol bypass of the right leg w ulceration of ankle	Cardiovascular	44030	I70633
	Athscl nonbiol bypass of the right leg w ulceration of ankle	Cardiovascular	70713	I70633
	Athscl nonbiol bypass of the right leg w ulceration of calf	Cardiovascular	44030	I70632
	Athscl nonbiol bypass of the right leg w ulceration of calf	Cardiovascular	70712	I70632
	Athscl nonbiol bypass of the right leg w ulceration of thigh	Cardiovascular	44030	I70631
	Athscl nonbiol bypass of the right leg w ulceration of thigh	Cardiovascular	70711	I70631
	Athscl nonbiological bypass of extremity w ulceration	Cardiovascular	44030	I7065
	Athscl nonbiological bypass of extremity w ulceration	Cardiovascular	7078	I7065
	Athscl type of bypass graft(s) of extremity w ulceration	Cardiovascular	44030	I7075
	Athscl type of bypass graft(s) of extremity w ulceration	Cardiovascular	7078	I7075
	Athscl type of bypass of extrm w intrmt claud, unsp extrm	Cardiovascular	44030	I70719
	Athscl type of bypass of left leg w ulcer of heel and midft	Cardiovascular	44030	I70744
	Athscl type of bypass of left leg w ulcer of heel and midft	Cardiovascular	70714	I70744
	Athscl type of bypass of left leg w ulcer oth prt low leg	Cardiovascular	44030	I70748
	Athscl type of bypass of left leg w ulcer oth prt low leg	Cardiovascular	70719	I70748
	Athscl type of bypass of right leg w ulcer of heel and midft	Cardiovascular	44030	I70734
	Athscl type of bypass of right leg w ulcer of heel and midft	Cardiovascular	70714	I70734
	Athscl type of bypass of right leg w ulcer oth prt low leg	Cardiovascular	44030	I70738
	Athscl type of bypass of right leg w ulcer oth prt low leg	Cardiovascular	70719	I70738
	Athscl type of bypass of the extrm w gangrene, bi legs	Cardiovascular	44030	I70763
	Athscl type of bypass of the extrm w gangrene, bi legs	Cardiovascular	7854	I70763
	Athscl type of bypass of the extrm w gangrene, left leg	Cardiovascular	44030	I70762
	Athscl type of bypass of the extrm w gangrene, left leg	Cardiovascular	7854	I70762
	Athscl type of bypass of the extrm w gangrene, oth extremity	Cardiovascular	44030	I70768
	Athscl type of bypass of the extrm w gangrene, oth extremity	Cardiovascular	7854	I70768
	Athscl type of bypass of the extrm w gangrene, right leg	Cardiovascular	44030	I70761
	Athscl type of bypass of the extrm w gangrene, right leg	Cardiovascular	7854	I70761
	Athscl type of bypass of the extrm w gangrene, unsp extrm	Cardiovascular	44030	I70769
	Athscl type of bypass of the extrm w gangrene, unsp extrm	Cardiovascular	7854	I70769
	Athscl type of bypass of the extrm w intrmt claud, bi legs	Cardiovascular	44030	I70713
	Athscl type of bypass of the extrm w intrmt claud, left leg	Cardiovascular	44030	I70712
	Athscl type of bypass of the extrm w intrmt claud, oth extrm	Cardiovascular	44030	I70718
	Athscl type of bypass of the extrm w intrmt claud, right leg	Cardiovascular	44030	I70711
	Athscl type of bypass of the extrm w rest pain, bi legs	Cardiovascular	44030	I70723
	Athscl type of bypass of the extrm w rest pain, left leg	Cardiovascular	44030	I70722
	Athscl type of bypass of the extrm w rest pain, oth extrm	Cardiovascular	44030	I70728
	Athscl type of bypass of the extrm w rest pain, right leg	Cardiovascular	44030	I70721
	Athscl type of bypass of the extrm w rest pain, unsp extrm	Cardiovascular	44030	I70729
	Athscl type of bypass of the left leg w ulcer of unsp site	Cardiovascular	44030	I70749
	Athscl type of bypass of the left leg w ulcer of unsp site	Cardiovascular	70719	I70749
	Athscl type of bypass of the left leg w ulcer oth prt foot	Cardiovascular	44030	I70745
	Athscl type of bypass of the left leg w ulcer oth prt foot	Cardiovascular	70715	I70745
	Athscl type of bypass of the left leg w ulceration of ankle	Cardiovascular	44030	I70743
	Athscl type of bypass of the left leg w ulceration of ankle	Cardiovascular	70713	I70743
	Athscl type of bypass of the left leg w ulceration of calf	Cardiovascular	44030	I70742
	Athscl type of bypass of the left leg w ulceration of calf	Cardiovascular	70712	I70742
	Athscl type of bypass of the left leg w ulceration of thigh	Cardiovascular	44030	I70741
	Athscl type of bypass of the left leg w ulceration of thigh	Cardiovascular	70711	I70741
	Athscl type of bypass of the right leg w ulcer of unsp site	Cardiovascular	44030	I70739
	Athscl type of bypass of the right leg w ulcer of unsp site	Cardiovascular	70719	I70739
	Athscl type of bypass of the right leg w ulcer oth prt foot	Cardiovascular	44030	I70735
	Athscl type of bypass of the right leg w ulcer oth prt foot	Cardiovascular	70715	I70735
	Athscl type of bypass of the right leg w ulceration of ankle	Cardiovascular	44030	I70733
	Athscl type of bypass of the right leg w ulceration of ankle	Cardiovascular	70713	I70733
	Athscl type of bypass of the right leg w ulceration of calf	Cardiovascular	44030	I70732
	Athscl type of bypass of the right leg w ulceration of calf	Cardiovascular	70712	I70732
	Athscl type of bypass of the right leg w ulceration of thigh	Cardiovascular	44030	I70731
	Athscl type of bypass of the right leg w ulceration of thigh	Cardiovascular	70711	I70731
	Athscl unsp type bypass graft(s) of extremity w ulceration	Cardiovascular	44030	I7035
	Athscl unsp type bypass graft(s) of extremity w ulceration	Cardiovascular	7078	I7035
	Athscl unsp type bypass of extrm w intrmt claud, left leg	Cardiovascular	44030	I70312
	Athscl unsp type bypass of extrm w intrmt claud, oth extrm	Cardiovascular	44030	I70318
	Athscl unsp type bypass of extrm w intrmt claud, right leg	Cardiovascular	44030	I70311
	Athscl unsp type bypass of extrm w intrmt claud, unsp extrm	Cardiovascular	44030	I70319
	Athscl unsp type bypass of left leg w ulc of heel and midft	Cardiovascular	44030	I70344
	Athscl unsp type bypass of left leg w ulc of heel and midft	Cardiovascular	70714	I70344
	Athscl unsp type bypass of left leg w ulcer oth prt low leg	Cardiovascular	44030	I70348
	Athscl unsp type bypass of left leg w ulcer oth prt low leg	Cardiovascular	70719	I70348
	Athscl unsp type bypass of r leg w ulcer of heel and midft	Cardiovascular	44030	I70334
	Athscl unsp type bypass of r leg w ulcer of heel and midft	Cardiovascular	70714	I70334
	Athscl unsp type bypass of right leg w ulcer of unsp site	Cardiovascular	44030	I70339
	Athscl unsp type bypass of right leg w ulcer of unsp site	Cardiovascular	70719	I70339
	Athscl unsp type bypass of right leg w ulcer oth prt foot	Cardiovascular	44030	I70335
	Athscl unsp type bypass of right leg w ulcer oth prt foot	Cardiovascular	70715	I70335
	Athscl unsp type bypass of right leg w ulcer oth prt low leg	Cardiovascular	44030	I70338
	Athscl unsp type bypass of right leg w ulcer oth prt low leg	Cardiovascular	70719	I70338
	Athscl unsp type bypass of the extrm w gangrene, bi legs	Cardiovascular	44030	I70363
	Athscl unsp type bypass of the extrm w gangrene, bi legs	Cardiovascular	7854	I70363
	Athscl unsp type bypass of the extrm w gangrene, left leg	Cardiovascular	44030	I70362
	Athscl unsp type bypass of the extrm w gangrene, left leg	Cardiovascular	7854	I70362
	Athscl unsp type bypass of the extrm w gangrene, oth extrm	Cardiovascular	44030	I70368
	Athscl unsp type bypass of the extrm w gangrene, oth extrm	Cardiovascular	7854	I70368
	Athscl unsp type bypass of the extrm w gangrene, right leg	Cardiovascular	44030	I70361
	Athscl unsp type bypass of the extrm w gangrene, right leg	Cardiovascular	7854	I70361
	Athscl unsp type bypass of the extrm w gangrene, unsp extrm	Cardiovascular	44030	I70369
	Athscl unsp type bypass of the extrm w gangrene, unsp extrm	Cardiovascular	7854	I70369
	Athscl unsp type bypass of the extrm w intrmt claud, bi legs	Cardiovascular	44030	I70313
	Athscl unsp type bypass of the extrm w rest pain, bi legs	Cardiovascular	44030	I70323
	Athscl unsp type bypass of the extrm w rest pain, left leg	Cardiovascular	44030	I70322
	Athscl unsp type bypass of the extrm w rest pain, oth extrm	Cardiovascular	44030	I70328
	Athscl unsp type bypass of the extrm w rest pain, right leg	Cardiovascular	44030	I70321
	Athscl unsp type bypass of the extrm w rest pain, unsp extrm	Cardiovascular	44030	I70329
	Athscl unsp type bypass of the left leg w ulcer of ankle	Cardiovascular	44030	I70343
	Athscl unsp type bypass of the left leg w ulcer of ankle	Cardiovascular	70713	I70343
	Athscl unsp type bypass of the left leg w ulcer of thigh	Cardiovascular	44030	I70341
	Athscl unsp type bypass of the left leg w ulcer of thigh	Cardiovascular	70711	I70341
	Athscl unsp type bypass of the left leg w ulcer of unsp site	Cardiovascular	44030	I70349
	Athscl unsp type bypass of the left leg w ulcer of unsp site	Cardiovascular	70719	I70349
	Athscl unsp type bypass of the left leg w ulcer oth prt foot	Cardiovascular	44030	I70345
	Athscl unsp type bypass of the left leg w ulcer oth prt foot	Cardiovascular	70715	I70345
	Athscl unsp type bypass of the left leg w ulceration of calf	Cardiovascular	44030	I70342
	Athscl unsp type bypass of the left leg w ulceration of calf	Cardiovascular	70712	I70342
	Athscl unsp type bypass of the right leg w ulcer of ankle	Cardiovascular	44030	I70333
	Athscl unsp type bypass of the right leg w ulcer of ankle	Cardiovascular	70713	I70333
	Athscl unsp type bypass of the right leg w ulcer of calf	Cardiovascular	44030	I70332
	Athscl unsp type bypass of the right leg w ulcer of calf	Cardiovascular	70712	I70332
	Athscl unsp type bypass of the right leg w ulcer of thigh	Cardiovascular	44030	I70331
	Athscl unsp type bypass of the right leg w ulcer of thigh	Cardiovascular	70711	I70331
	Atrial septal defect as current complication following AMI	Cardiovascular	42971	I231
	Biventricular heart failure	Cardiovascular	4289	I5082
	Cardiomyopathy due to drug and external agent	Cardiovascular	4259	I427
	Cardiomyopathy in diseases classified elsewhere	Cardiovascular	4258	I43
	Cardiomyopathy, unspecified	Cardiovascular	4254	I429
	Cardiomyopathy, unspecified	Cardiovascular	4259	I429
	Cardiovascular syphilis, unspecified	Cardiovascular	0939	A5200
	Chr emblsm and thombos of superfic veins of up extrem, bi	Cardiovascular	45371	I82713
	Chr emblsm and thombos unsp deep veins of dist low extrm, bi	Cardiovascular	45352	I825Z3
	Chr emblsm and thombos unsp deep veins of prox low extrm, bi	Cardiovascular	45351	I825Y3
	Chr emblsm and thombos unsp deep veins of r dist low extrm	Cardiovascular	45352	I825Z1
	Chr emblsm and thombos unsp deep veins of r prox low extrm	Cardiovascular	45351	I825Y1
	Chr emblsm and thombos unsp deep vn of left dist low extrm	Cardiovascular	45352	I825Z2
	Chr emblsm and thombos unsp deep vn of left prox low extrm	Cardiovascular	45351	I825Y2
	Chr emblsm and thombos unsp deep vn unsp distal low extrm	Cardiovascular	45352	I825Z9
	Chronic adhesive pericarditis	Cardiovascular	4231	I310
	Chronic atrial fibrillation, unspecified	Cardiovascular	42731	I4820
	Chronic combined systolic and diastolic hrt fail	Cardiovascular	4280	I5042
	Chronic combined systolic and diastolic hrt fail	Cardiovascular	42842	I5042
	Chronic combined systolic and diastolic hrt fail	Cardiovascular	42842	I5042
	Chronic constrictive pericarditis	Cardiovascular	4232	I311
	Chronic diastolic (congestive) heart failure	Cardiovascular	4280	I5032
	Chronic diastolic (congestive) heart failure	Cardiovascular	42832	I5032
	Chronic diastolic (congestive) heart failure	Cardiovascular	42832	I5032
	Chronic emblsm and thombos of superfic veins of l up extrem	Cardiovascular	45371	I82712
	Chronic emblsm and thombos of superfic veins of r up extrem	Cardiovascular	45371	I82711
	Chronic emblsm and thombos unsp deep veins of low extrm, bi	Cardiovascular	45350	I82503
	Chronic emblsm and thombos unsp deep vn unsp prox low extrm	Cardiovascular	45351	I825Y9
	Chronic embolism and thombos of calf muscular vein, bi	Cardiovascular	45352	I82563
	Chronic embolism and thombos of deep vein of low extrm, bi	Cardiovascular	45350	I82593
	Chronic embolism and thombos of deep vein of unsp low extrm	Cardiovascular	45350	I82599
	Chronic embolism and thombos of deep veins of up extrem, bi	Cardiovascular	45372	I82723
	Chronic embolism and thombos of int jugular vein, bilateral	Cardiovascular	45376	I82C23
	Chronic embolism and thombos of superfic vn unsp up extrem	Cardiovascular	45371	I82719
	Chronic embolism and thombos unsp calf muscular vein	Cardiovascular	45352	I82569
	Chronic embolism and thombos unsp deep veins of l low extrem	Cardiovascular	45350	I82502
	Chronic embolism and thombos unsp deep veins of r low extrem	Cardiovascular	45350	I82501
	Chronic embolism and thombos unsp deep vn unsp low extrm	Cardiovascular	45350	I82509
	Chronic embolism and thombos unsp internal jugular vein	Cardiovascular	45376	I82C29
	Chronic embolism and thombos unsp veins of l up extrem	Cardiovascular	45373	I82702
	Chronic embolism and thombos unsp veins of r up extrem	Cardiovascular	45373	I82701
	Chronic embolism and thombos unsp veins of up extrem, bi	Cardiovascular	45373	I82703
	Chronic embolism and thombos unsp vn unsp upper extremity	Cardiovascular	45373	I82709
	Chronic embolism and thrombosis of axillary vein, bilateral	Cardiovascular	45374	I82A23
	Chronic embolism and thrombosis of deep vein of l low extrem	Cardiovascular	45350	I82592
	Chronic embolism and thrombosis of deep vein of r low extrem	Cardiovascular	45350	I82591
	Chronic embolism and thrombosis of deep veins of l up extrem	Cardiovascular	45372	I82722
	Chronic embolism and thrombosis of deep veins of r up extrem	Cardiovascular	45372	I82721
	Chronic embolism and thrombosis of deep vn unsp up extrem	Cardiovascular	45372	I82729
	Chronic embolism and thrombosis of femoral vein, bilateral	Cardiovascular	45351	I82513
	Chronic embolism and thrombosis of iliac vein, bilateral	Cardiovascular	45351	I82523
	Chronic embolism and thrombosis of l int jugular vein	Cardiovascular	45376	I82C22
	Chronic embolism and thrombosis of left axillary vein	Cardiovascular	45374	I82A22
	Chronic embolism and thrombosis of left calf muscular vein	Cardiovascular	45352	I82562
	Chronic embolism and thrombosis of left femoral vein	Cardiovascular	45351	I82512
	Chronic embolism and thrombosis of left iliac vein	Cardiovascular	45351	I82522
	Chronic embolism and thrombosis of left peroneal vein	Cardiovascular	45352	I82552
	Chronic embolism and thrombosis of left popliteal vein	Cardiovascular	45351	I82532
	Chronic embolism and thrombosis of left tibial vein	Cardiovascular	45352	I82542
	Chronic embolism and thrombosis of peroneal vein, bilateral	Cardiovascular	45352	I82553
	Chronic embolism and thrombosis of popliteal vein, bilateral	Cardiovascular	45351	I82533
	Chronic embolism and thrombosis of r int jugular vein	Cardiovascular	45376	I82C21
	Chronic embolism and thrombosis of right axillary vein	Cardiovascular	45374	I82A21
	Chronic embolism and thrombosis of right calf muscular vein	Cardiovascular	45352	I82561
	Chronic embolism and thrombosis of right femoral vein	Cardiovascular	45351	I82511
	Chronic embolism and thrombosis of right iliac vein	Cardiovascular	45351	I82521
	Chronic embolism and thrombosis of right peroneal vein	Cardiovascular	45352	I82551
	Chronic embolism and thrombosis of right popliteal vein	Cardiovascular	45351	I82531
	Chronic embolism and thrombosis of right tibial vein	Cardiovascular	45352	I82541
	Chronic embolism and thrombosis of tibial vein, bilateral	Cardiovascular	45352	I82543
	Chronic embolism and thrombosis of unsp popliteal vein	Cardiovascular	45351	I82539
	Chronic embolism and thrombosis of unspecified axillary vein	Cardiovascular	45374	I82A29
	Chronic embolism and thrombosis of unspecified femoral vein	Cardiovascular	45351	I82519
	Chronic embolism and thrombosis of unspecified iliac vein	Cardiovascular	45351	I82529
	Chronic embolism and thrombosis of unspecified peroneal vein	Cardiovascular	45352	I82559
	Chronic embolism and thrombosis of unspecified tibial vein	Cardiovascular	45352	I82549
	Chronic rheumatic pericarditis	Cardiovascular	393	I092
	Chronic right heart failure	Cardiovascular	4289	I50812
	Chronic systolic (congestive) heart failure	Cardiovascular	4280	I5022
	Chronic systolic (congestive) heart failure	Cardiovascular	42822	I5022
	Chronic systolic (congestive) heart failure	Cardiovascular	42822	I5022
	Chronic total occlusion of artery of the extremities	Cardiovascular	4404	I7092
	Chronic total occlusion of coronary artery	Cardiovascular	4142	I2582
	Coronary artery aneurysm	Cardiovascular	41411	I2541
	Coronary artery dissection	Cardiovascular	41412	I2542
	Coronary atherosclerosis due to calcified coronary lesion	Cardiovascular	4144	I2584
	Coronary atherosclerosis due to lipid rich plaque	Cardiovascular	4143	I2583
	Dilated cardiomyopathy	Cardiovascular	4254	I420
	Dissection of abdominal aorta	Cardiovascular	44102	I7102
	Dissection of thoracic aorta	Cardiovascular	44101	I7101
	Dissection of thoracoabdominal aorta	Cardiovascular	44103	I7103
	Dissection of unspecified site of aorta	Cardiovascular	44100	I7100
	End stage heart failure	Cardiovascular	4289	I5084
	Endocardial fibroelastosis	Cardiovascular	4253	I424
	Endomyocardial (eosinophilic) disease	Cardiovascular	4250	I423
	Generalized atherosclerosis	Cardiovascular	4409	I7091
	Heart failure, unspecified	Cardiovascular	4280	I509
	Heart failure, unspecified	Cardiovascular	4289	I509
	Hemopericardium as current complication following AMI	Cardiovascular	42979	I230
	High output heart failure	Cardiovascular	4289	I5083
	Hyp chr kidney disease w stage 5 chr kidney disease or ESRD	Cardiovascular	40301	I120
	Hyp chr kidney disease w stage 5 chr kidney disease or ESRD	Cardiovascular	40311	I120
	Hyp chr kidney disease w stage 5 chr kidney disease or ESRD	Cardiovascular	40391	I120
	Hyp hrt & chr kdny dis w hrt fail and stg 1-4/unsp chr kdny	Cardiovascular	40401	I130
	Hyp hrt & chr kdny dis w hrt fail and stg 1-4/unsp chr kdny	Cardiovascular	40411	I130
	Hyp hrt & chr kdny dis w hrt fail and stg 1-4/unsp chr kdny	Cardiovascular	40491	I130
	Hyp hrt & chr kdny dis w hrt fail and w stg 5 chr kdny/ESRD	Cardiovascular	40403	I132
	Hyp hrt & chr kdny dis w hrt fail and w stg 5 chr kdny/ESRD	Cardiovascular	40413	I132
	Hyp hrt & chr kdny dis w hrt fail and w stg 5 chr kdny/ESRD	Cardiovascular	40493	I132
	Hyp hrt & chr kdny dis w/o hrt fail, w stg 1-4/unsp chr kdny	Cardiovascular	40400	I1310
	Hyp hrt & chr kdny dis w/o hrt fail, w stg 1-4/unsp chr kdny	Cardiovascular	40410	I1310
	Hyp hrt & chr kdny dis w/o hrt fail, w stg 1-4/unsp chr kdny	Cardiovascular	40490	I1310
	Hyp hrt and chr kdny dis w/o hrt fail, w stg 5 chr kdny/ESRD	Cardiovascular	40402	I1311
	Hyp hrt and chr kdny dis w/o hrt fail, w stg 5 chr kdny/ESRD	Cardiovascular	40412	I1311
	Hyp hrt and chr kdny dis w/o hrt fail, w stg 5 chr kdny/ESRD	Cardiovascular	40492	I1311
	Hypertensive chronic kidney disease w stg 1-4/unsp chr kdny	Cardiovascular	40300	I129
	Hypertensive chronic kidney disease w stg 1-4/unsp chr kdny	Cardiovascular	40310	I129
	Hypertensive chronic kidney disease w stg 1-4/unsp chr kdny	Cardiovascular	40390	I129
	Hypertensive heart disease with heart failure	Cardiovascular	40201	I110
	Hypertensive heart disease with heart failure	Cardiovascular	40211	I110
	Hypertensive heart disease with heart failure	Cardiovascular	40291	I110
	Hypertensive heart disease without heart failure	Cardiovascular	40200	I119
	Hypertensive heart disease without heart failure	Cardiovascular	40210	I119
	Hypertensive heart disease without heart failure	Cardiovascular	40290	I119
	Left ventricular failure, unspecified	Cardiovascular	4281	I501
	Longstanding persistent atrial fibrillation	Cardiovascular	42731	I4811
	Myocardial infarction type 2	Cardiovascular	41090	I21A1
	Myocardial infarction type 2	Cardiovascular	41091	I21A1
	Myocardial infarction type 2	Cardiovascular	41092	I21A1
	Non-ST elevation (NSTEMI) myocardial infarction	Cardiovascular	41071	I214
	Obstructive hypertrophic cardiomyopathy	Cardiovascular	42511	I421
	Old myocardial infarction	Cardiovascular	412	I252
	Oth athscl autol vein bypass of the extrm, bilateral legs	Cardiovascular	44031	I70493
	Oth athscl autol vein bypass of the extrm, oth extremity	Cardiovascular	44031	I70498
	Oth athscl autol vein bypass of the extrm, unsp extremity	Cardiovascular	44031	I70499
	Oth athscl autologous vein bypass of the extrm, left leg	Cardiovascular	44031	I70492
	Oth athscl autologous vein bypass of the extrm, right leg	Cardiovascular	44031	I70491
	Oth athscl native arteries of extremities, bilateral legs	Cardiovascular	44029	I70293
	Oth athscl native arteries of extremities, left leg	Cardiovascular	44029	I70292
	Oth athscl native arteries of extremities, oth extremity	Cardiovascular	44029	I70298
	Oth athscl native arteries of extremities, right leg	Cardiovascular	44029	I70291
	Oth athscl native arteries of extremities, unsp extremity	Cardiovascular	44029	I70299
	Oth athscl nonaut bio bypass of the extremities, left leg	Cardiovascular	44032	I70592
	Oth athscl nonaut bio bypass of the extremities, right leg	Cardiovascular	44032	I70591
	Oth athscl nonaut bio bypass of the extrm, bilateral legs	Cardiovascular	44032	I70593
	Oth athscl nonaut bio bypass of the extrm, oth extremity	Cardiovascular	44032	I70598
	Oth athscl nonaut bio bypass of the extrm, unsp extremity	Cardiovascular	44032	I70599
	Oth athscl nonbiol bypass of the extremities, bilateral legs	Cardiovascular	44030	I70693
	Oth athscl nonbiol bypass of the extremities, oth extremity	Cardiovascular	44030	I70698
	Oth athscl nonbiol bypass of the extremities, right leg	Cardiovascular	44030	I70691
	Oth athscl nonbiol bypass of the extremities, unsp extremity	Cardiovascular	44030	I70699
	Oth athscl nonbiological bypass of the extremities, left leg	Cardiovascular	44030	I70692
	Oth athscl type of bypass of the extremities, bilateral legs	Cardiovascular	44030	I70793
	Oth athscl type of bypass of the extremities, left leg	Cardiovascular	44030	I70792
	Oth athscl type of bypass of the extremities, oth extremity	Cardiovascular	44030	I70798
	Oth athscl type of bypass of the extremities, right leg	Cardiovascular	44030	I70791
	Oth athscl type of bypass of the extremities, unsp extremity	Cardiovascular	44030	I70799
	Oth athscl unsp type bypass of the extremities, left leg	Cardiovascular	44030	I70392
	Oth athscl unsp type bypass of the extremities, right leg	Cardiovascular	44030	I70391
	Oth athscl unsp type bypass of the extrm, bilateral legs	Cardiovascular	44030	I70393
	Oth athscl unsp type bypass of the extrm, oth extremity	Cardiovascular	44030	I70398
	Oth athscl unsp type bypass of the extrm, unsp extremity	Cardiovascular	44030	I70399
	Oth current complications following AMI	Cardiovascular	42979	I238
	Other cardiomyopathies	Cardiovascular	4252	I428
	Other cardiomyopathies	Cardiovascular	4254	I428
	Other cardiovascular syphilis	Cardiovascular	09389	A5209
	Other cerebrovascular syphilis	Cardiovascular	09389	A5205
	Other heart failure	Cardiovascular	4289	I5089
	Other hypertrophic cardiomyopathy	Cardiovascular	42518	I422
	Other myocardial infarction type	Cardiovascular	41090	I21A9
	Other myocardial infarction type	Cardiovascular	41091	I21A9
	Other myocardial infarction type	Cardiovascular	41092	I21A9
	Other persistent atrial fibrillation	Cardiovascular	42731	I4819
	Other restrictive cardiomyopathy	Cardiovascular	4254	I425
	Other specified rheumatic heart diseases	Cardiovascular	3971	I0989
	Other specified rheumatic heart diseases	Cardiovascular	39899	I0989
	Other syphilitic heart involvement	Cardiovascular	09381	A5206
	Other syphilitic heart involvement	Cardiovascular	09382	A5206
	Paroxysmal atrial fibrillation	Cardiovascular	42731	I480
	Permanent atrial fibrillation	Cardiovascular	42731	I4821
	Postinfarction angina	Cardiovascular	42979	I237
	Rheumatic heart disease, unspecified	Cardiovascular	39890	I099
	Rheumatic heart failure	Cardiovascular	39891	I0981
	Right heart failure due to left heart failure	Cardiovascular	4280	I50814
	Right heart failure, unspecified	Cardiovascular	4289	I50810
	Rupture of card wall w/o hemoperic as current comp fol AMI	Cardiovascular	42979	I233
	Rupture of chord tendne as current comp following AMI	Cardiovascular	4295	I234
	Rupture of papillary muscle as current comp following AMI	Cardiovascular	4296	I235
	ST elevation (STEMI) myocardial infarction of unsp site	Cardiovascular	41091	I213
	STEMI involving left anterior descending coronary artery	Cardiovascular	41011	I2102
	STEMI involving left circumflex coronary artery	Cardiovascular	41081	I2121
	STEMI involving left main coronary artery	Cardiovascular	41011	I2101
	STEMI involving oth coronary artery of anterior wall	Cardiovascular	41001	I2109
	STEMI involving oth coronary artery of anterior wall	Cardiovascular	41011	I2109
	STEMI involving oth coronary artery of inferior wall	Cardiovascular	41021	I2119
	STEMI involving oth coronary artery of inferior wall	Cardiovascular	41041	I2119
	STEMI involving oth sites	Cardiovascular	41051	I2129
	STEMI involving oth sites	Cardiovascular	41061	I2129
	STEMI involving oth sites	Cardiovascular	41081	I2129
	STEMI involving right coronary artery	Cardiovascular	41031	I2111
	Subsequent non-ST elevation (NSTEMI) myocardial infarction	Cardiovascular	41071	I222
	Subsequent STEMI of anterior wall	Cardiovascular	41001	I220
	Subsequent STEMI of anterior wall	Cardiovascular	41011	I220
	Subsequent STEMI of inferior wall	Cardiovascular	41021	I221
	Subsequent STEMI of inferior wall	Cardiovascular	41031	I221
	Subsequent STEMI of inferior wall	Cardiovascular	41041	I221
	Subsequent STEMI of sites	Cardiovascular	41051	I228
	Subsequent STEMI of sites	Cardiovascular	41061	I228
	Subsequent STEMI of sites	Cardiovascular	41081	I228
	Subsequent STEMI of unsp site	Cardiovascular	41091	I229
	Syphilitic aneurysm of aorta	Cardiovascular	0930	A5201
	Syphilitic aortitis	Cardiovascular	0931	A5202
	Syphilitic cerebral arteritis	Cardiovascular	09389	A5204
	Syphilitic endocarditis	Cardiovascular	09320	A5203
	Syphilitic endocarditis	Cardiovascular	09321	A5203
	Syphilitic endocarditis	Cardiovascular	09322	A5203
	Syphilitic endocarditis	Cardiovascular	09323	A5203
	Syphilitic endocarditis	Cardiovascular	09324	A5203
	Thombos of atrium/auric append/ventr as current comp fol AMI	Cardiovascular	42979	I236
	Thoracic aortic aneurysm, ruptured	Cardiovascular	4411	I711
	Thoracic aortic aneurysm, without rupture	Cardiovascular	4412	I712
	Thoracoabdominal aortic aneurysm, ruptured	Cardiovascular	4416	I715
	Thoracoabdominal aortic aneurysm, without rupture	Cardiovascular	4417	I716
	Unsp athscl autol vein bypass of the extrm, bilateral legs	Cardiovascular	44031	I70403
	Unsp athscl autol vein bypass of the extrm, oth extremity	Cardiovascular	44031	I70408
	Unsp athscl autol vein bypass of the extrm, unsp extremity	Cardiovascular	44031	I70409
	Unsp athscl autologous vein bypass of the extrm, left leg	Cardiovascular	44031	I70402
	Unsp athscl autologous vein bypass of the extrm, right leg	Cardiovascular	44031	I70401
	Unsp athscl native arteries of extremities, bilateral legs	Cardiovascular	44020	I70203
	Unsp athscl native arteries of extremities, left leg	Cardiovascular	44020	I70202
	Unsp athscl native arteries of extremities, oth extremity	Cardiovascular	44020	I70208
	Unsp athscl native arteries of extremities, right leg	Cardiovascular	44020	I70201
	Unsp athscl native arteries of extremities, unsp extremity	Cardiovascular	44020	I70209
	Unsp athscl nonaut bio bypass of the extremities, left leg	Cardiovascular	44032	I70502
	Unsp athscl nonaut bio bypass of the extremities, right leg	Cardiovascular	44032	I70501
	Unsp athscl nonaut bio bypass of the extrm, bilateral legs	Cardiovascular	44032	I70503
	Unsp athscl nonaut bio bypass of the extrm, oth extremity	Cardiovascular	44032	I70508
	Unsp athscl nonaut bio bypass of the extrm, unsp extremity	Cardiovascular	44032	I70509
	Unsp athscl nonbiol bypass of the extremities, left leg	Cardiovascular	44030	I70602
	Unsp athscl nonbiol bypass of the extremities, oth extremity	Cardiovascular	44030	I70608
	Unsp athscl nonbiol bypass of the extremities, right leg	Cardiovascular	44030	I70601
	Unsp athscl nonbiol bypass of the extrm, bilateral legs	Cardiovascular	44030	I70603
	Unsp athscl nonbiol bypass of the extrm, unsp extremity	Cardiovascular	44030	I70609
	Unsp athscl type of bypass of the extremities, left leg	Cardiovascular	44030	I70702
	Unsp athscl type of bypass of the extremities, oth extremity	Cardiovascular	44030	I70708
	Unsp athscl type of bypass of the extremities, right leg	Cardiovascular	44030	I70701
	Unsp athscl type of bypass of the extrm, bilateral legs	Cardiovascular	44030	I70703
	Unsp athscl type of bypass of the extrm, unsp extremity	Cardiovascular	44030	I70709
	Unsp athscl unsp type bypass of the extremities, left leg	Cardiovascular	44030	I70302
	Unsp athscl unsp type bypass of the extremities, right leg	Cardiovascular	44030	I70301
	Unsp athscl unsp type bypass of the extrm, bilateral legs	Cardiovascular	44030	I70303
	Unsp athscl unsp type bypass of the extrm, oth extremity	Cardiovascular	44030	I70308
	Unsp athscl unsp type bypass of the extrm, unsp extremity	Cardiovascular	44030	I70309
	Unsp combined systolic and diastolic (congestive) hrt fail	Cardiovascular	4280	I5040
	Unsp combined systolic and diastolic (congestive) hrt fail	Cardiovascular	42840	I5040
	Unsp combined systolic and diastolic (congestive) hrt fail	Cardiovascular	42840	I5040
	Unspecified atherosclerosis	Cardiovascular	4409	I7090
	Unspecified diastolic (congestive) heart failure	Cardiovascular	4280	I5030
	Unspecified diastolic (congestive) heart failure	Cardiovascular	42830	I5030
	Unspecified diastolic (congestive) heart failure	Cardiovascular	42830	I5030
	Unspecified systolic (congestive) heart failure	Cardiovascular	4280	I5020
	Unspecified systolic (congestive) heart failure	Cardiovascular	42820	I5020
	Unspecified systolic (congestive) heart failure	Cardiovascular	42820	I5020
	Ventricular septal defect as current comp following AMI	Cardiovascular	42971	I232
	Acquired hemolytic anemia, unspecified	Hematologic	2839	D599
	Acquired pure red cell aplasia, unspecified	Hematologic	28481	D609
	Acute erythroid leukemia, in relapse	Hematologic	20702	C9402
	Acute erythroid leukemia, in remission	Hematologic	20701	C9401
	Acute erythroid leukemia, not having achieved remission	Hematologic	20700	C9400
	Acute leukemia of unsp cell type not achieve remission	Hematologic	20800	C9500
	Acute leukemia of unspecified cell type, in relapse	Hematologic	20802	C9502
	Acute leukemia of unspecified cell type, in remission	Hematologic	20801	C9501
	Acute lymphoblastic leukemia not having achieved remission	Hematologic	20400	C9100
	Acute lymphoblastic leukemia, in relapse	Hematologic	20402	C9102
	Acute lymphoblastic leukemia, in remission	Hematologic	20401	C9101
	Acute megakaryoblastic leukemia not achieve remission	Hematologic	20720	C9420
	Acute megakaryoblastic leukemia, in relapse	Hematologic	20722	C9422
	Acute megakaryoblastic leukemia, in remission	Hematologic	20721	C9421
	Acute monoblastic/monocytic leukemia, in relapse	Hematologic	20602	C9302
	Acute monoblastic/monocytic leukemia, in remission	Hematologic	20601	C9301
	Acute monoblastic/monocytic leukemia, not achieve remission	Hematologic	20600	C9300
	Acute myeloblastic leukemia, in relapse	Hematologic	20502	C9202
	Acute myeloblastic leukemia, in remission	Hematologic	20501	C9201
	Acute myeloblastic leukemia, not having achieved remission	Hematologic	20500	C9200
	Acute myeloid leuk w multilin dysplasia, not achieve remis	Hematologic	20500	C92A0
	Acute myeloid leukemia w 11q23-abnormality not achieve remis	Hematologic	20500	C9260
	Acute myeloid leukemia w multilin dysplasia, in remission	Hematologic	20501	C92A1
	Acute myeloid leukemia w multilineage dysplasia, in relapse	Hematologic	20502	C92A2
	Acute myeloid leukemia with 11q23-abnormality in relapse	Hematologic	20502	C9262
	Acute myeloid leukemia with 11q23-abnormality in remission	Hematologic	20501	C9261
	Acute myelomonocytic leukemia, in relapse	Hematologic	20502	C9252
	Acute myelomonocytic leukemia, in remission	Hematologic	20501	C9251
	Acute myelomonocytic leukemia, not having achieved remission	Hematologic	20500	C9250
	Acute panmyelosis w myelofibrosis not achieve remission	Hematologic	23879	C9440
	Acute panmyelosis with myelofibrosis, in relapse	Hematologic	23879	C9442
	Acute panmyelosis with myelofibrosis, in remission	Hematologic	23879	C9441
	Acute promyelocytic leukemia, in relapse	Hematologic	20502	C9242
	Acute promyelocytic leukemia, in remission	Hematologic	20501	C9241
	Acute promyelocytic leukemia, not having achieved remission	Hematologic	20500	C9240
	Adult T-cell lymph/leuk (HTLV-1-assoc) not achieve remission	Hematologic	20480	C9150
	Adult T-cell lymphoma/leukemia (HTLV-1-assoc), in relapse	Hematologic	20482	C9152
	Adult T-cell lymphoma/leukemia (HTLV-1-assoc), in remission	Hematologic	20481	C9151
	Aggressive systemic mastocytosis	Hematologic	20260	C9621
	Aggressive systemic mastocytosis	Hematologic	20261	C9621
	Aggressive systemic mastocytosis	Hematologic	20262	C9621
	Aggressive systemic mastocytosis	Hematologic	20263	C9621
	Aggressive systemic mastocytosis	Hematologic	20264	C9621
	Aggressive systemic mastocytosis	Hematologic	20265	C9621
	Aggressive systemic mastocytosis	Hematologic	20266	C9621
	Aggressive systemic mastocytosis	Hematologic	20267	C9621
	Aggressive systemic mastocytosis	Hematologic	20268	C9621
	Alpha thalassemia	Hematologic	28243	D560
	Anaplastic large cell lymphoma, ALK-neg, intra-abd nodes	Hematologic	20063	C8473
	Anaplastic large cell lymphoma, ALK-neg, intrapelv nodes	Hematologic	20066	C8476
	Anaplastic large cell lymphoma, ALK-neg, intrathorac nodes	Hematologic	20062	C8472
	Anaplastic large cell lymphoma, ALK-neg, nodes mult site	Hematologic	20068	C8478
	Anaplastic large cell lymphoma, ALK-negative, spleen	Hematologic	20067	C8477
	Anaplastic large cell lymphoma, ALK-negative, unsp site	Hematologic	20060	C8470
	Anaplastic large cell lymphoma, ALK-pos, intra-abd nodes	Hematologic	20063	C8463
	Anaplastic large cell lymphoma, ALK-pos, intrapelv nodes	Hematologic	20066	C8466
	Anaplastic large cell lymphoma, ALK-pos, intrathorac nodes	Hematologic	20062	C8462
	Anaplastic large cell lymphoma, ALK-pos, nodes mult site	Hematologic	20068	C8468
	Anaplastic large cell lymphoma, ALK-positive, spleen	Hematologic	20067	C8467
	Anaplastic large cell lymphoma, ALK-positive, unsp site	Hematologic	20060	C8460
	Anaplstc lg cell lymph, ALK-neg, extrnod and solid org sites	Hematologic	20060	C8479
	Anaplstc lg cell lymph, ALK-neg, nodes of axla and upr limb	Hematologic	20064	C8474
	Anaplstc lg cell lymph, ALK-neg, nodes of head, face, and nk	Hematologic	20061	C8471
	Anaplstc lg cell lymph, ALK-neg, nodes of ing rgn & low lmb	Hematologic	20065	C8475
	Anaplstc lg cell lymph, ALK-pos, extrnod and solid org sites	Hematologic	20060	C8469
	Anaplstc lg cell lymph, ALK-pos, nodes of axla and upr limb	Hematologic	20064	C8464
	Anaplstc lg cell lymph, ALK-pos, nodes of head, face, and nk	Hematologic	20061	C8461
	Anaplstc lg cell lymph, ALK-pos, nodes of ing rgn & low lmb	Hematologic	20065	C8465
	Anemia due to disorders of glycolytic enzymes	Hematologic	2823	D552
	Anemia due to disorders of nucleotide metabolism	Hematologic	2823	D553
	Anemia due to enzyme disorder, unspecified	Hematologic	2823	D559
	Anemia due to glucose-6-phosphate dehydrogenase deficiency	Hematologic	2822	D550
	Anemia due to other disorders of glutathione metabolism	Hematologic	2822	D551
	Anemia in chronic kidney disease	Hematologic	28521	D631
	Anemia in neoplastic disease	Hematologic	28522	D630
	Anemia in other chronic diseases classified elsewhere	Hematologic	28529	D638
	Angioimmunoblastic T-cell lymphoma	Hematologic	20080	C865
	Aplastic anemia due to other external agents	Hematologic	28489	D612
	Aplastic anemia, unspecified	Hematologic	2849	D619
	Atyp chronic myeloid leuk, BCR/ABL-neg, not achieve remis	Hematologic	20520	C9220
	Atypical chronic myeloid leukemia, BCR/ABL-neg, in relapse	Hematologic	20522	C9222
	Atypical chronic myeloid leukemia, BCR/ABL-neg, in remission	Hematologic	20521	C9221
	Beta thalassemia	Hematologic	28244	D561
	Blastic NK-cell lymphoma	Hematologic	20280	C864
	Burkitt lymphoma, extranodal and solid organ sites	Hematologic	20020	C8379
	Burkitt lymphoma, intra-abdominal lymph nodes	Hematologic	20023	C8373
	Burkitt lymphoma, intrapelvic lymph nodes	Hematologic	20026	C8376
	Burkitt lymphoma, intrathoracic lymph nodes	Hematologic	20022	C8372
	Burkitt lymphoma, lymph nodes of axilla and upper limb	Hematologic	20024	C8374
	Burkitt lymphoma, lymph nodes of head, face, and neck	Hematologic	20021	C8371
	Burkitt lymphoma, lymph nodes of multiple sites	Hematologic	20028	C8378
	Burkitt lymphoma, nodes of inguinal region and lower limb	Hematologic	20025	C8375
	Burkitt lymphoma, spleen	Hematologic	20027	C8377
	Burkitt lymphoma, unspecified site	Hematologic	20020	C8370
	Castleman disease	Hematologic	23879	D47Z2
	Chronic acquired pure red cell aplasia	Hematologic	28481	D600
	Chronic leukemia of unsp cell type not achieve remission	Hematologic	20810	C9510
	Chronic leukemia of unspecified cell type, in relapse	Hematologic	20812	C9512
	Chronic leukemia of unspecified cell type, in remission	Hematologic	20811	C9511
	Chronic lymphocytic leuk of B-cell type not achieve remis	Hematologic	20410	C9110
	Chronic lymphocytic leukemia of B-cell type in relapse	Hematologic	20412	C9112
	Chronic lymphocytic leukemia of B-cell type in remission	Hematologic	20411	C9111
	Chronic myeloid leuk, BCR/ABL-positive, not achieve remis	Hematologic	20510	C9210
	Chronic myeloid leukemia, BCR/ABL-positive, in relapse	Hematologic	20512	C9212
	Chronic myeloid leukemia, BCR/ABL-positive, in remission	Hematologic	20511	C9211
	Chronic myelomonocytic leukemia not achieve remission	Hematologic	20610	C9310
	Chronic myelomonocytic leukemia, in relapse	Hematologic	20612	C9312
	Chronic myelomonocytic leukemia, in remission	Hematologic	20611	C9311
	Chronic myeloproliferative disease	Hematologic	23876	D471
	Chronic myeloproliferative disease	Hematologic	23879	D471
	Constitutional (pure) red blood cell aplasia	Hematologic	28401	D6101
	Cutan folicl center lymphoma, extrnod and solid organ sites	Hematologic	20200	C8269
	Cutan folicl center lymphoma, nodes of axilla and upper limb	Hematologic	20204	C8264
	Cutan folicl center lymphoma, nodes of head, face, and neck	Hematologic	20201	C8261
	Cutan folicl cntr lymph, nodes of ing region and lower limb	Hematologic	20205	C8265
	Cutan T-cell lymph, unsp, nodes of ing region and lower limb	Hematologic	20285	C84A5
	Cutan T-cell lymphoma, unsp nodes of head, face, and neck	Hematologic	20281	C84A1
	Cutan T-cell lymphoma, unsp, extrnod and solid organ sites	Hematologic	20280	C84A9
	Cutan T-cell lymphoma, unsp, nodes of axilla and upper limb	Hematologic	20284	C84A4
	Cutaneous follicle center lymphoma, intra-abd lymph nodes	Hematologic	20203	C8263
	Cutaneous follicle center lymphoma, intrapelvic lymph nodes	Hematologic	20206	C8266
	Cutaneous follicle center lymphoma, intrathorac lymph nodes	Hematologic	20202	C8262
	Cutaneous follicle center lymphoma, lymph nodes mult site	Hematologic	20208	C8268
	Cutaneous follicle center lymphoma, spleen	Hematologic	20207	C8267
	Cutaneous follicle center lymphoma, unspecified site	Hematologic	20200	C8260
	Cutaneous mastocytosis	Hematologic	2385	D4701
	Cutaneous T-cell lymphoma, unsp, intra-abdominal lymph nodes	Hematologic	20283	C84A3
	Cutaneous T-cell lymphoma, unsp, intrapelvic lymph nodes	Hematologic	20286	C84A6
	Cutaneous T-cell lymphoma, unsp, intrathoracic lymph nodes	Hematologic	20282	C84A2
	Cutaneous T-cell lymphoma, unsp, lymph nodes mult site	Hematologic	20288	C84A8
	Cutaneous T-cell lymphoma, unspecified, spleen	Hematologic	20287	C84A7
	Cutaneous T-cell lymphoma, unspecified, unspecified site	Hematologic	20280	C84A0
	Delta-beta thalassemia	Hematologic	28245	D562
	Diffus folicl cntr lymph, nodes of ing region and lower limb	Hematologic	20285	C8255
	Diffus large B-cell lymph, nodes of ing rgn and lower limb	Hematologic	20005	C8335
	Diffus large B-cell lymph, nodes of ing rgn and lower limb	Hematologic	20075	C8335
	Diffuse folicl center lymph, extrnod and solid organ sites	Hematologic	20280	C8259
	Diffuse folicl center lymph, nodes of axilla and upper limb	Hematologic	20284	C8254
	Diffuse folicl center lymph, nodes of head, face, and neck	Hematologic	20281	C8251
	Diffuse follicle center lymphoma, intra-abd lymph nodes	Hematologic	20283	C8253
	Diffuse follicle center lymphoma, intrapelvic lymph nodes	Hematologic	20286	C8256
	Diffuse follicle center lymphoma, intrathoracic lymph nodes	Hematologic	20282	C8252
	Diffuse follicle center lymphoma, lymph nodes mult site	Hematologic	20288	C8258
	Diffuse follicle center lymphoma, spleen	Hematologic	20287	C8257
	Diffuse follicle center lymphoma, unspecified site	Hematologic	20280	C8250
	Diffuse large B-cell lymph, nodes of axilla and upper limb	Hematologic	20004	C8334
	Diffuse large B-cell lymph, nodes of axilla and upper limb	Hematologic	20074	C8334
	Diffuse large B-cell lymphoma, extrnod and solid organ sites	Hematologic	20000	C8339
	Diffuse large B-cell lymphoma, extrnod and solid organ sites	Hematologic	20050	C8339
	Diffuse large B-cell lymphoma, extrnod and solid organ sites	Hematologic	20070	C8339
	Diffuse large B-cell lymphoma, intra-abdominal lymph nodes	Hematologic	20003	C8333
	Diffuse large B-cell lymphoma, intra-abdominal lymph nodes	Hematologic	20073	C8333
	Diffuse large B-cell lymphoma, intrapelvic lymph nodes	Hematologic	20006	C8336
	Diffuse large B-cell lymphoma, intrapelvic lymph nodes	Hematologic	20076	C8336
	Diffuse large B-cell lymphoma, intrathoracic lymph nodes	Hematologic	20002	C8332
	Diffuse large B-cell lymphoma, intrathoracic lymph nodes	Hematologic	20072	C8332
	Diffuse large B-cell lymphoma, lymph nodes of multiple sites	Hematologic	20008	C8338
	Diffuse large B-cell lymphoma, lymph nodes of multiple sites	Hematologic	20078	C8338
	Diffuse large B-cell lymphoma, nodes of head, face, and neck	Hematologic	20001	C8331
	Diffuse large B-cell lymphoma, nodes of head, face, and neck	Hematologic	20071	C8331
	Diffuse large B-cell lymphoma, spleen	Hematologic	20007	C8337
	Diffuse large B-cell lymphoma, spleen	Hematologic	20077	C8337
	Diffuse large B-cell lymphoma, unspecified site	Hematologic	20000	C8330
	Drug-induced aplastic anemia	Hematologic	28489	D611
	Drug-induced autoimmune hemolytic anemia	Hematologic	2830	D590
	Drug-induced nonautoimmune hemolytic anemia	Hematologic	28319	D592
	Enteropathy-type (intestinal) T-cell lymphoma	Hematologic	20283	C862
	Essential (hemorrhagic) thrombocythemia	Hematologic	23871	D473
	Extramedullary plasmacytoma in relapse	Hematologic	20382	C9022
	Extramedullary plasmacytoma in remission	Hematologic	20381	C9021
	Extramedullary plasmacytoma not having achieved remission	Hematologic	20380	C9020
	Extranodal NK/T-cell lymphoma, nasal type	Hematologic	20281	C860
	Extrnod mrgnl zn B-cell lymph of mucosa-assoc lymphoid tiss	Hematologic	20030	C884
	Foliclar lymph grade I, nodes of ing region and lower limb	Hematologic	20205	C8205
	Foliclar lymph grade II, nodes of ing region and lower limb	Hematologic	20205	C8215
	Foliclar lymph grade III, unsp, extrnod and solid org sites	Hematologic	20200	C8229
	Foliclar lymph grade III, unsp, nodes of axla and upper limb	Hematologic	20204	C8224
	Foliclar lymph grade III, unsp, nodes of head, face, and nk	Hematologic	20201	C8221
	Foliclar lymph grade III, unsp, nodes of ing rgn and low lmb	Hematologic	20205	C8225
	Foliclar lymph grade IIIa, nodes of ing rgn and lower limb	Hematologic	20205	C8235
	Foliclar lymph grade IIIb, nodes of ing rgn and lower limb	Hematologic	20205	C8245
	Foliclar lymphoma grade IIIa, extrnod and solid organ sites	Hematologic	20200	C8239
	Foliclar lymphoma grade IIIa, nodes of axilla and upper limb	Hematologic	20204	C8234
	Foliclar lymphoma grade IIIa, nodes of head, face, and neck	Hematologic	20201	C8231
	Foliclar lymphoma grade IIIb, extrnod and solid organ sites	Hematologic	20200	C8249
	Foliclar lymphoma grade IIIb, nodes of axilla and upper limb	Hematologic	20204	C8244
	Foliclar lymphoma grade IIIb, nodes of head, face, and neck	Hematologic	20201	C8241
	Foliclar lymphoma, unsp, nodes of ing region and lower limb	Hematologic	20205	C8295
	Follicular lymphoma grade I, extrnod and solid organ sites	Hematologic	20200	C8209
	Follicular lymphoma grade I, intra-abdominal lymph nodes	Hematologic	20203	C8203
	Follicular lymphoma grade I, intrapelvic lymph nodes	Hematologic	20206	C8206
	Follicular lymphoma grade I, intrathoracic lymph nodes	Hematologic	20202	C8202
	Follicular lymphoma grade I, lymph nodes of multiple sites	Hematologic	20208	C8208
	Follicular lymphoma grade I, nodes of axilla and upper limb	Hematologic	20204	C8204
	Follicular lymphoma grade I, nodes of head, face, and neck	Hematologic	20201	C8201
	Follicular lymphoma grade I, spleen	Hematologic	20207	C8207
	Follicular lymphoma grade I, unspecified site	Hematologic	20200	C8200
	Follicular lymphoma grade II, extrnod and solid organ sites	Hematologic	20200	C8219
	Follicular lymphoma grade II, intra-abdominal lymph nodes	Hematologic	20203	C8213
	Follicular lymphoma grade II, intrapelvic lymph nodes	Hematologic	20206	C8216
	Follicular lymphoma grade II, intrathoracic lymph nodes	Hematologic	20202	C8212
	Follicular lymphoma grade II, lymph nodes of multiple sites	Hematologic	20208	C8218
	Follicular lymphoma grade II, nodes of axilla and upper limb	Hematologic	20204	C8214
	Follicular lymphoma grade II, nodes of head, face, and neck	Hematologic	20201	C8211
	Follicular lymphoma grade II, spleen	Hematologic	20207	C8217
	Follicular lymphoma grade II, unspecified site	Hematologic	20200	C8210
	Follicular lymphoma grade III, unsp, intra-abd lymph nodes	Hematologic	20203	C8223
	Follicular lymphoma grade III, unsp, intrapelvic lymph nodes	Hematologic	20206	C8226
	Follicular lymphoma grade III, unsp, intrathorac lymph nodes	Hematologic	20202	C8222
	Follicular lymphoma grade III, unsp, lymph nodes mult site	Hematologic	20208	C8228
	Follicular lymphoma grade III, unspecified, spleen	Hematologic	20207	C8227
	Follicular lymphoma grade III, unspecified, unspecified site	Hematologic	20200	C8220
	Follicular lymphoma grade IIIa, intra-abdominal lymph nodes	Hematologic	20203	C8233
	Follicular lymphoma grade IIIa, intrapelvic lymph nodes	Hematologic	20206	C8236
	Follicular lymphoma grade IIIa, intrathoracic lymph nodes	Hematologic	20202	C8232
	Follicular lymphoma grade IIIa, lymph nodes mult site	Hematologic	20208	C8238
	Follicular lymphoma grade IIIa, spleen	Hematologic	20207	C8237
	Follicular lymphoma grade IIIa, unspecified site	Hematologic	20200	C8230
	Follicular lymphoma grade IIIb, intra-abdominal lymph nodes	Hematologic	20203	C8243
	Follicular lymphoma grade IIIb, intrapelvic lymph nodes	Hematologic	20206	C8246
	Follicular lymphoma grade IIIb, intrathoracic lymph nodes	Hematologic	20202	C8242
	Follicular lymphoma grade IIIb, lymph nodes mult site	Hematologic	20208	C8248
	Follicular lymphoma grade IIIb, spleen	Hematologic	20207	C8247
	Follicular lymphoma grade IIIb, unspecified site	Hematologic	20200	C8240
	Follicular lymphoma, unsp, extranodal and solid organ sites	Hematologic	20200	C8299
	Follicular lymphoma, unsp, intra-abdominal lymph nodes	Hematologic	20203	C8293
	Follicular lymphoma, unsp, lymph nodes of multiple sites	Hematologic	20208	C8298
	Follicular lymphoma, unsp, nodes of axilla and upper limb	Hematologic	20204	C8294
	Follicular lymphoma, unsp, nodes of head, face, and neck	Hematologic	20201	C8291
	Follicular lymphoma, unspecified, intrapelvic lymph nodes	Hematologic	20206	C8296
	Follicular lymphoma, unspecified, intrathoracic lymph nodes	Hematologic	20202	C8292
	Follicular lymphoma, unspecified, spleen	Hematologic	20207	C8297
	Follicular lymphoma, unspecified, unspecified site	Hematologic	20200	C8290
	Hairy cell leukemia not having achieved remission	Hematologic	20240	C9140
	Hairy cell leukemia, in relapse	Hematologic	20240	C9142
	Hairy cell leukemia, in remission	Hematologic	20240	C9141
	Hb-SS disease with acute chest syndrome	Hematologic	28262	D5701
	Hb-SS disease with acute chest syndrome	Hematologic	5173	D5701
	Hb-SS disease with crisis, unspecified	Hematologic	28262	D5700
	Hb-SS disease with splenic sequestration	Hematologic	28262	D5702
	Hb-SS disease with splenic sequestration	Hematologic	28952	D5702
	Heavy chain disease	Hematologic	20380	C882
	Heavy chain disease	Hematologic	20381	C882
	Hemochromatosis due to repeated red blood cell transfusions	Hematologic	27502	E83111
	Hemochromatosis, unspecified	Hematologic	27503	E83119
	Hemoglobin E-beta thalassemia	Hematologic	28247	D565
	Hemoglobinuria due to hemolysis from other external causes	Hematologic	2832	D596
	Hemolytic-uremic syndrome	Hematologic	28311	D593
	Hepatosplenic T-cell lymphoma	Hematologic	20287	C861
	Hereditary elliptocytosis	Hematologic	2821	D581
	Hereditary hemochromatosis	Hematologic	27501	E83110
	Hereditary hemolytic anemia, unspecified	Hematologic	2829	D589
	Hereditary persistence of fetal hemoglobin [HPFH]	Hematologic	2827	D564
	Hereditary spherocytosis	Hematologic	2820	D580
	Histiocytic sarcoma	Hematologic	20230	C96A
	Hodgkin lymphoma, unsp, extranodal and solid organ sites	Hematologic	20190	C8199
	Hodgkin lymphoma, unsp, lymph nodes of axilla and upper limb	Hematologic	20194	C8194
	Hodgkin lymphoma, unsp, lymph nodes of head, face, and neck	Hematologic	20191	C8191
	Hodgkin lymphoma, unsp, nodes of ing region and lower limb	Hematologic	20195	C8195
	Hodgkin lymphoma, unspecified, intra-abdominal lymph nodes	Hematologic	20193	C8193
	Hodgkin lymphoma, unspecified, intrapelvic lymph nodes	Hematologic	20196	C8196
	Hodgkin lymphoma, unspecified, intrathoracic lymph nodes	Hematologic	20192	C8192
	Hodgkin lymphoma, unspecified, lymph nodes of multiple sites	Hematologic	20198	C8198
	Hodgkin lymphoma, unspecified, spleen	Hematologic	20197	C8197
	Hodgkin lymphoma, unspecified, unspecified site	Hematologic	20190	C8190
	Idiopathic aplastic anemia	Hematologic	28489	D613
	Immunoproliferative small intestinal disease	Hematologic	20380	C883
	Juvenile myelomonocytic leukemia, in relapse	Hematologic	20682	C9332
	Juvenile myelomonocytic leukemia, in remission	Hematologic	20681	C9331
	Juvenile myelomonocytic leukemia, not achieve remission	Hematologic	20680	C9330
	Leukemia, unspecified not having achieved remission	Hematologic	20820	C9590
	Leukemia, unspecified not having achieved remission	Hematologic	20880	C9590
	Leukemia, unspecified not having achieved remission	Hematologic	20890	C9590
	Leukemia, unspecified, in relapse	Hematologic	20822	C9592
	Leukemia, unspecified, in relapse	Hematologic	20882	C9592
	Leukemia, unspecified, in relapse	Hematologic	20892	C9592
	Leukemia, unspecified, in remission	Hematologic	20821	C9591
	Leukemia, unspecified, in remission	Hematologic	20881	C9591
	Leukemia, unspecified, in remission	Hematologic	20891	C9591
	Lymphoblastic (diffuse) lymphoma, intra-abd lymph nodes	Hematologic	20013	C8353
	Lymphoblastic (diffuse) lymphoma, intrapelvic lymph nodes	Hematologic	20016	C8356
	Lymphoblastic (diffuse) lymphoma, intrathoracic lymph nodes	Hematologic	20012	C8352
	Lymphoblastic (diffuse) lymphoma, lymph nodes mult site	Hematologic	20018	C8358
	Lymphoblastic (diffuse) lymphoma, spleen	Hematologic	20017	C8357
	Lymphoblastic (diffuse) lymphoma, unspecified site	Hematologic	20010	C8350
	Lymphoblastic lymphoma, extrnod and solid organ sites	Hematologic	20010	C8359
	Lymphoblastic lymphoma, nodes of axilla and upper limb	Hematologic	20014	C8354
	Lymphoblastic lymphoma, nodes of head, face, and neck	Hematologic	20011	C8351
	Lymphoblastic lymphoma, nodes of ing region and lower limb	Hematologic	20015	C8355
	Lymphocy deplet Hdgkn lymph, nodes of axilla and upper limb	Hematologic	20174	C8134
	Lymphocy deplet Hdgkn lymph, nodes of ing rgn and lower limb	Hematologic	20175	C8135
	Lymphocy deplet Hodgkin lymph, extrnod and solid organ sites	Hematologic	20170	C8139
	Lymphocy deplet Hodgkin lymph, nodes of head, face, and neck	Hematologic	20171	C8131
	Lymphocyte depleted Hodgkin lymphoma, intra-abd lymph nodes	Hematologic	20173	C8133
	Lymphocyte depleted Hodgkin lymphoma, intrapelv lymph nodes	Hematologic	20176	C8136
	Lymphocyte depleted Hodgkin lymphoma, intrathorac nodes	Hematologic	20172	C8132
	Lymphocyte depleted Hodgkin lymphoma, lymph nodes mult site	Hematologic	20178	C8138
	Lymphocyte depleted Hodgkin lymphoma, spleen	Hematologic	20177	C8137
	Lymphocyte depleted Hodgkin lymphoma, unspecified site	Hematologic	20170	C8130
	Lymphocyte-rich Hodgkin lymphoma, intra-abd lymph nodes	Hematologic	20143	C8143
	Lymphocyte-rich Hodgkin lymphoma, intrapelvic lymph nodes	Hematologic	20146	C8146
	Lymphocyte-rich Hodgkin lymphoma, intrathoracic lymph nodes	Hematologic	20142	C8142
	Lymphocyte-rich Hodgkin lymphoma, lymph nodes mult site	Hematologic	20148	C8148
	Lymphocyte-rich Hodgkin lymphoma, spleen	Hematologic	20147	C8147
	Lymphocyte-rich Hodgkin lymphoma, unspecified site	Hematologic	20140	C8140
	Lymphoid leukemia, unspecified not having achieved remission	Hematologic	20490	C9190
	Lymphoid leukemia, unspecified, in relapse	Hematologic	20492	C9192
	Lymphoid leukemia, unspecified, in remission	Hematologic	20491	C9191
	Lymp-rich Hodgkin lymph, nodes of ing region and lower limb	Hematologic	20145	C8145
	Lymp-rich Hodgkin lymphoma, extranodal and solid organ sites	Hematologic	20140	C8149
	Lymp-rich Hodgkin lymphoma, nodes of axilla and upper limb	Hematologic	20144	C8144
	Lymp-rich Hodgkin lymphoma, nodes of head, face, and neck	Hematologic	20141	C8141
	Malig neoplm of lymphoid, hematpoetc and rel tissue, unsp	Hematologic	20290	C969
	Malig neoplm of lymphoid, hematpoetc and rel tissue, unsp	Hematologic	20291	C969
	Malig neoplm of lymphoid, hematpoetc and rel tissue, unsp	Hematologic	20292	C969
	Malig neoplm of lymphoid, hematpoetc and rel tissue, unsp	Hematologic	20293	C969
	Malig neoplm of lymphoid, hematpoetc and rel tissue, unsp	Hematologic	20294	C969
	Malig neoplm of lymphoid, hematpoetc and rel tissue, unsp	Hematologic	20295	C969
	Malig neoplm of lymphoid, hematpoetc and rel tissue, unsp	Hematologic	20296	C969
	Malig neoplm of lymphoid, hematpoetc and rel tissue, unsp	Hematologic	20297	C969
	Malig neoplm of lymphoid, hematpoetc and rel tissue, unsp	Hematologic	20298	C969
	Malignant immunoproliferative disease, unspecified	Hematologic	20380	C889
	Malignant mast cell neoplasm, unspecified	Hematologic	20260	C9620
	Malignant mast cell neoplasm, unspecified	Hematologic	20261	C9620
	Malignant mast cell neoplasm, unspecified	Hematologic	20262	C9620
	Malignant mast cell neoplasm, unspecified	Hematologic	20263	C9620
	Malignant mast cell neoplasm, unspecified	Hematologic	20264	C9620
	Malignant mast cell neoplasm, unspecified	Hematologic	20265	C9620
	Malignant mast cell neoplasm, unspecified	Hematologic	20266	C9620
	Malignant mast cell neoplasm, unspecified	Hematologic	20267	C9620
	Malignant mast cell neoplasm, unspecified	Hematologic	20268	C9620
	Mantle cell lymphoma, extranodal and solid organ sites	Hematologic	20040	C8319
	Mantle cell lymphoma, intra-abdominal lymph nodes	Hematologic	20043	C8313
	Mantle cell lymphoma, intrapelvic lymph nodes	Hematologic	20046	C8316
	Mantle cell lymphoma, intrathoracic lymph nodes	Hematologic	20042	C8312
	Mantle cell lymphoma, lymph nodes of axilla and upper limb	Hematologic	20044	C8314
	Mantle cell lymphoma, lymph nodes of head, face, and neck	Hematologic	20041	C8311
	Mantle cell lymphoma, lymph nodes of multiple sites	Hematologic	20048	C8318
	Mantle cell lymphoma, nodes of ing region and lower limb	Hematologic	20045	C8315
	Mantle cell lymphoma, spleen	Hematologic	20047	C8317
	Mantle cell lymphoma, unspecified site	Hematologic	20040	C8310
	Mast cell leukemia not having achieved remission	Hematologic	20780	C9430
	Mast cell leukemia, in relapse	Hematologic	20782	C9432
	Mast cell leukemia, in remission	Hematologic	20781	C9431
	Mast cell sarcoma	Hematologic	20260	C9622
	Mast cell sarcoma	Hematologic	20261	C9622
	Mast cell sarcoma	Hematologic	20262	C9622
	Mast cell sarcoma	Hematologic	20263	C9622
	Mast cell sarcoma	Hematologic	20264	C9622
	Mast cell sarcoma	Hematologic	20265	C9622
	Mast cell sarcoma	Hematologic	20266	C9622
	Mast cell sarcoma	Hematologic	20267	C9622
	Mast cell sarcoma	Hematologic	20268	C9622
	Mature B-cell leukemia Burkitt-type not achieve remission	Hematologic	20480	C91A0
	Mature B-cell leukemia Burkitt-type, in relapse	Hematologic	20482	C91A2
	Mature B-cell leukemia Burkitt-type, in remission	Hematologic	20481	C91A1
	Mature T/NK-cell lymph, unsp, extrnod and solid organ sites	Hematologic	20280	C8499
	Mature T/NK-cell lymph, unsp, nodes of axilla and upper limb	Hematologic	20284	C8494
	Mature T/NK-cell lymph, unsp, nodes of head, face, and neck	Hematologic	20281	C8491
	Mature T/NK-cell lymph, unsp, nodes of ing rgn and low limb	Hematologic	20285	C8495
	Mature T/NK-cell lymphomas, unsp, intra-abd lymph nodes	Hematologic	20283	C8493
	Mature T/NK-cell lymphomas, unsp, intrapelvic lymph nodes	Hematologic	20286	C8496
	Mature T/NK-cell lymphomas, unsp, intrathoracic lymph nodes	Hematologic	20282	C8492
	Mature T/NK-cell lymphomas, unsp, lymph nodes mult site	Hematologic	20288	C8498
	Mature T/NK-cell lymphomas, unspecified, spleen	Hematologic	20287	C8497
	Mature T/NK-cell lymphomas, unspecified, unspecified site	Hematologic	20280	C8490
	Mediastinal (thymic) large B-cell lymphoma, intra-abd nodes	Hematologic	20073	C8523
	Mediastinal (thymic) large B-cell lymphoma, intra-abd nodes	Hematologic	20283	C8523
	Mediastinal (thymic) large B-cell lymphoma, intrapelv nodes	Hematologic	20076	C8526
	Mediastinal (thymic) large B-cell lymphoma, intrapelv nodes	Hematologic	20286	C8526
	Mediastinal (thymic) large B-cell lymphoma, nodes mult site	Hematologic	20078	C8528
	Mediastinal (thymic) large B-cell lymphoma, nodes mult site	Hematologic	20288	C8528
	Mediastinal (thymic) large B-cell lymphoma, spleen	Hematologic	20077	C8527
	Mediastinal (thymic) large B-cell lymphoma, spleen	Hematologic	20287	C8527
	Mediastinal (thymic) large B-cell lymphoma, unspecified site	Hematologic	20070	C8520
	Mediastinal (thymic) large B-cell lymphoma, unspecified site	Hematologic	20280	C8520
	Mediastnl (thymic) large B-cell lymphoma, intrathorac nodes	Hematologic	20072	C8522
	Mediastnl (thymic) large B-cell lymphoma, intrathorac nodes	Hematologic	20282	C8522
	Mediastnl large B-cell lymph, extrnod and solid organ sites	Hematologic	20070	C8529
	Mediastnl large B-cell lymph, extrnod and solid organ sites	Hematologic	20280	C8529
	Mediastnl large B-cell lymph, nodes of axilla and upper limb	Hematologic	20074	C8524
	Mediastnl large B-cell lymph, nodes of axilla and upper limb	Hematologic	20284	C8524
	Mediastnl large B-cell lymph, nodes of head, face, and neck	Hematologic	20071	C8521
	Mediastnl large B-cell lymph, nodes of head, face, and neck	Hematologic	20281	C8521
	Mediastnl lg B-cell lymph, nodes of ing rgn and lower limb	Hematologic	20075	C8525
	Mediastnl lg B-cell lymph, nodes of ing rgn and lower limb	Hematologic	20285	C8525
	Mixed cellular Hdgkn lymph, nodes of ing rgn and lower limb	Hematologic	20165	C8125
	Mixed cellular Hodgkin lymph, extrnod and solid organ sites	Hematologic	20160	C8129
	Mixed cellular Hodgkin lymph, nodes of axilla and upper limb	Hematologic	20164	C8124
	Mixed cellular Hodgkin lymph, nodes of head, face, and neck	Hematologic	20161	C8121
	Mixed cellularity Hodgkin lymphoma, intra-abd lymph nodes	Hematologic	20163	C8123
	Mixed cellularity Hodgkin lymphoma, intrapelvic lymph nodes	Hematologic	20166	C8126
	Mixed cellularity Hodgkin lymphoma, intrathorac lymph nodes	Hematologic	20162	C8122
	Mixed cellularity Hodgkin lymphoma, lymph nodes mult site	Hematologic	20168	C8128
	Mixed cellularity Hodgkin lymphoma, spleen	Hematologic	20167	C8127
	Mixed cellularity Hodgkin lymphoma, unspecified site	Hematologic	20160	C8120
	Monoclonal gammopathy	Hematologic	2731	D472
	Monocytic leukemia, unsp, not having achieved remission	Hematologic	20620	C9390
	Monocytic leukemia, unsp, not having achieved remission	Hematologic	20690	C9390
	Monocytic leukemia, unspecified in relapse	Hematologic	20622	C9392
	Monocytic leukemia, unspecified in relapse	Hematologic	20692	C9392
	Monocytic leukemia, unspecified in remission	Hematologic	20621	C9391
	Monocytic leukemia, unspecified in remission	Hematologic	20691	C9391
	Multifocal and multisystemic Langerhans-cell histiocytosis	Hematologic	20250	C960
	Multifocal and unisystemic Langerhans-cell histiocytosis	Hematologic	27789	C965
	Multiple myeloma in relapse	Hematologic	20302	C9002
	Multiple myeloma in remission	Hematologic	20301	C9001
	Multiple myeloma not having achieved remission	Hematologic	20300	C9000
	Mycosis fungoides, extranodal and solid organ sites	Hematologic	20210	C8409
	Mycosis fungoides, intra-abdominal lymph nodes	Hematologic	20213	C8403
	Mycosis fungoides, intrapelvic lymph nodes	Hematologic	20216	C8406
	Mycosis fungoides, intrathoracic lymph nodes	Hematologic	20212	C8402
	Mycosis fungoides, lymph nodes of axilla and upper limb	Hematologic	20214	C8404
	Mycosis fungoides, lymph nodes of head, face, and neck	Hematologic	20211	C8401
	Mycosis fungoides, lymph nodes of multiple sites	Hematologic	20218	C8408
	Mycosis fungoides, nodes of inguinal region and lower limb	Hematologic	20215	C8405
	Mycosis fungoides, spleen	Hematologic	20217	C8407
	Mycosis fungoides, unspecified site	Hematologic	20210	C8400
	Myelodysplastic disease, not classified	Hematologic	23879	C946
	Myelodysplastic syndrome w isolated del(5q) chromsoml abnlt	Hematologic	23874	D46C
	Myelodysplastic syndrome, unspecified	Hematologic	23875	D469
	Myeloid leukemia, unspecified in relapse	Hematologic	20592	C9292
	Myeloid leukemia, unspecified in remission	Hematologic	20591	C9291
	Myeloid leukemia, unspecified, not having achieved remission	Hematologic	20590	C9290
	Myeloid sarcoma, in relapse	Hematologic	20532	C9232
	Myeloid sarcoma, in remission	Hematologic	20531	C9231
	Myeloid sarcoma, not having achieved remission	Hematologic	20530	C9230
	Neoplm of uncrt behav of lymphoid,hematpoetc & rel tiss,unsp	Hematologic	23879	D479
	Nodlr lymphocy predom Hdgkn lymph, extrnod & solid org site	Hematologic	20140	C8109
	Nodlr lymphocy predom Hdgkn lymph, nodes of axla and upr lmb	Hematologic	20144	C8104
	Nodlr lymphocy predom Hdgkn lymph, nodes of head, face, & nk	Hematologic	20141	C8101
	Nodlr lymphocy predom Hdgkn lymph,nodes of ing rgn & low lmb	Hematologic	20145	C8105
	Nodlr scler Hdgkn lymph, nodes of ing region and lower limb	Hematologic	20155	C8115
	Nodular lymphocy predom Hodgkin lymphoma, intrathorac nodes	Hematologic	20142	C8102
	Nodular lymphocyte predom Hodgkin lymphoma, intra-abd nodes	Hematologic	20143	C8103
	Nodular lymphocyte predom Hodgkin lymphoma, intrapelv nodes	Hematologic	20146	C8106
	Nodular lymphocyte predom Hodgkin lymphoma, nodes mult site	Hematologic	20148	C8108
	Nodular lymphocyte predominant Hodgkin lymphoma, spleen	Hematologic	20147	C8107
	Nodular lymphocyte predominant Hodgkin lymphoma, unsp site	Hematologic	20140	C8100
	Nodular scler Hodgkin lymph, extrnod and solid organ sites	Hematologic	20150	C8119
	Nodular scler Hodgkin lymph, nodes of axilla and upper limb	Hematologic	20154	C8114
	Nodular scler Hodgkin lymph, nodes of head, face, and neck	Hematologic	20151	C8111
	Nodular sclerosis Hodgkin lymphoma, intra-abd lymph nodes	Hematologic	20153	C8113
	Nodular sclerosis Hodgkin lymphoma, intrapelvic lymph nodes	Hematologic	20156	C8116
	Nodular sclerosis Hodgkin lymphoma, intrathorac lymph nodes	Hematologic	20152	C8112
	Nodular sclerosis Hodgkin lymphoma, lymph nodes mult site	Hematologic	20158	C8118
	Nodular sclerosis Hodgkin lymphoma, spleen	Hematologic	20157	C8117
	Nodular sclerosis Hodgkin lymphoma, unspecified site	Hematologic	20150	C8110
	Non-follic (diffuse) lymphoma, unsp, intra-abd lymph nodes	Hematologic	20083	C8393
	Non-follic (diffuse) lymphoma, unsp, intrapelvic lymph nodes	Hematologic	20086	C8396
	Non-follic (diffuse) lymphoma, unsp, intrathorac lymph nodes	Hematologic	20082	C8392
	Non-follic (diffuse) lymphoma, unsp, lymph nodes mult site	Hematologic	20088	C8398
	Non-follic lymph, unsp, nodes of ing region and lower limb	Hematologic	20085	C8395
	Non-follic lymphoma, unsp, extrnod and solid organ sites	Hematologic	20080	C8399
	Non-follic lymphoma, unsp, nodes of axilla and upper limb	Hematologic	20084	C8394
	Non-follic lymphoma, unsp, nodes of head, face, and neck	Hematologic	20081	C8391
	Non-follicular (diffuse) lymphoma, unsp, unspecified site	Hematologic	20080	C8390
	Non-follicular (diffuse) lymphoma, unspecified, spleen	Hematologic	20087	C8397
	Non-hodg lymphoma, unsp, nodes of ing region and lower limb	Hematologic	20285	C8595
	Non-Hodgkin lymphoma, unsp, extranodal and solid organ sites	Hematologic	20280	C8599
	Non-Hodgkin lymphoma, unsp, intra-abdominal lymph nodes	Hematologic	20283	C8593
	Non-Hodgkin lymphoma, unsp, lymph nodes of multiple sites	Hematologic	20288	C8598
	Non-Hodgkin lymphoma, unsp, nodes of axilla and upper limb	Hematologic	20284	C8594
	Non-Hodgkin lymphoma, unsp, nodes of head, face, and neck	Hematologic	20281	C8591
	Non-Hodgkin lymphoma, unspecified, intrapelvic lymph nodes	Hematologic	20286	C8596
	Non-Hodgkin lymphoma, unspecified, intrathoracic lymph nodes	Hematologic	20282	C8592
	Non-Hodgkin lymphoma, unspecified, spleen	Hematologic	20287	C8597
	Non-Hodgkin lymphoma, unspecified, unspecified site	Hematologic	20280	C8590
	Osteomyelofibrosis	Hematologic	28989	D474
	Oth malig neoplm of lymphoid, hematpoetc and related tissue	Hematologic	20290	C96Z
	Oth mature T/NK-cell lymph, extrnod and solid organ sites	Hematologic	20280	C84Z9
	Oth mature T/NK-cell lymph, nodes of axilla and upper limb	Hematologic	20284	C84Z4
	Oth mature T/NK-cell lymph, nodes of head, face, and neck	Hematologic	20281	C84Z1
	Oth mature T/NK-cell lymph, nodes of ing rgn and lower limb	Hematologic	20285	C84Z5
	Oth mature T/NK-cell lymphomas, intra-abdominal lymph nodes	Hematologic	20283	C84Z3
	Oth mature T/NK-cell lymphomas, lymph nodes mult site	Hematologic	20288	C84Z8
	Oth neoplm of uncrt behav of lymphoid, hematpoetc & rel tiss	Hematologic	23879	D47Z9
	Oth non-follic lymphoma, extranodal and solid organ sites	Hematologic	20030	C8389
	Oth non-follic lymphoma, extranodal and solid organ sites	Hematologic	20050	C8389
	Oth non-follic lymphoma, extranodal and solid organ sites	Hematologic	20080	C8389
	Oth non-follic lymphoma, lymph nodes of head, face, and neck	Hematologic	20051	C8381
	Oth non-follic lymphoma, lymph nodes of head, face, and neck	Hematologic	20081	C8381
	Oth non-follic lymphoma, nodes of axilla and upper limb	Hematologic	20054	C8384
	Oth non-follic lymphoma, nodes of axilla and upper limb	Hematologic	20084	C8384
	Oth non-follic lymphoma, nodes of ing region and lower limb	Hematologic	20055	C8385
	Oth non-follic lymphoma, nodes of ing region and lower limb	Hematologic	20085	C8385
	Oth types of foliclar lymph, extrnod and solid organ sites	Hematologic	20200	C8289
	Oth types of foliclar lymph, nodes of axilla and upper limb	Hematologic	20204	C8284
	Oth types of foliclar lymph, nodes of head, face, and neck	Hematologic	20201	C8281
	Oth types of foliclar lymph, nodes of ing rgn and lower limb	Hematologic	20205	C8285
	Oth types of follicular lymphoma, intra-abd lymph nodes	Hematologic	20203	C8283
	Oth types of follicular lymphoma, intrathoracic lymph nodes	Hematologic	20202	C8282
	Oth types of follicular lymphoma, lymph nodes mult site	Hematologic	20208	C8288
	Oth types of non-hodg lymph, extrnod and solid organ sites	Hematologic	20280	C8589
	Oth types of non-hodg lymph, nodes of axilla and upper limb	Hematologic	20284	C8584
	Oth types of non-hodg lymph, nodes of head, face, and neck	Hematologic	20281	C8581
	Oth types of non-hodg lymph, nodes of ing rgn and lower limb	Hematologic	20285	C8585
	Oth types of non-Hodgkin lymphoma, intra-abd lymph nodes	Hematologic	20283	C8583
	Oth types of non-Hodgkin lymphoma, intrapelvic lymph nodes	Hematologic	20286	C8586
	Oth types of non-Hodgkin lymphoma, intrathoracic lymph nodes	Hematologic	20282	C8582
	Oth types of non-Hodgkin lymphoma, lymph nodes mult site	Hematologic	20288	C8588
	Oth types of non-Hodgkin lymphoma, unspecified site	Hematologic	20280	C8580
	Other acquired hemolytic anemias	Hematologic	2832	D598
	Other acquired pure red cell aplasias	Hematologic	28481	D608
	Other anemias due to enzyme disorders	Hematologic	2823	D558
	Other autoimmune hemolytic anemias	Hematologic	2830	D591
	Other constitutional aplastic anemia	Hematologic	28409	D6109
	Other disorders of iron metabolism	Hematologic	27509	E8319
	Other hemochromatosis	Hematologic	27503	E83118
	Other hemoglobinopathies	Hematologic	2827	D582
	Other Hodgkin lymphoma, extranodal and solid organ sites	Hematologic	20100	C8179
	Other Hodgkin lymphoma, extranodal and solid organ sites	Hematologic	20110	C8179
	Other Hodgkin lymphoma, extranodal and solid organ sites	Hematologic	20120	C8179
	Other Hodgkin lymphoma, intra-abdominal lymph nodes	Hematologic	20103	C8173
	Other Hodgkin lymphoma, intra-abdominal lymph nodes	Hematologic	20113	C8173
	Other Hodgkin lymphoma, intra-abdominal lymph nodes	Hematologic	20123	C8173
	Other Hodgkin lymphoma, intrapelvic lymph nodes	Hematologic	20106	C8176
	Other Hodgkin lymphoma, intrapelvic lymph nodes	Hematologic	20116	C8176
	Other Hodgkin lymphoma, intrapelvic lymph nodes	Hematologic	20126	C8176
	Other Hodgkin lymphoma, intrathoracic lymph nodes	Hematologic	20102	C8172
	Other Hodgkin lymphoma, intrathoracic lymph nodes	Hematologic	20112	C8172
	Other Hodgkin lymphoma, intrathoracic lymph nodes	Hematologic	20122	C8172
	Other Hodgkin lymphoma, lymph nodes of axilla and upper limb	Hematologic	20104	C8174
	Other Hodgkin lymphoma, lymph nodes of axilla and upper limb	Hematologic	20114	C8174
	Other Hodgkin lymphoma, lymph nodes of axilla and upper limb	Hematologic	20124	C8174
	Other Hodgkin lymphoma, lymph nodes of head, face, and neck	Hematologic	20101	C8171
	Other Hodgkin lymphoma, lymph nodes of head, face, and neck	Hematologic	20111	C8171
	Other Hodgkin lymphoma, lymph nodes of head, face, and neck	Hematologic	20121	C8171
	Other Hodgkin lymphoma, lymph nodes of multiple sites	Hematologic	20108	C8178
	Other Hodgkin lymphoma, lymph nodes of multiple sites	Hematologic	20118	C8178
	Other Hodgkin lymphoma, lymph nodes of multiple sites	Hematologic	20128	C8178
	Other Hodgkin lymphoma, nodes of ing region and lower limb	Hematologic	20105	C8175
	Other Hodgkin lymphoma, nodes of ing region and lower limb	Hematologic	20115	C8175
	Other Hodgkin lymphoma, nodes of ing region and lower limb	Hematologic	20125	C8175
	Other Hodgkin lymphoma, spleen	Hematologic	20107	C8177
	Other Hodgkin lymphoma, spleen	Hematologic	20117	C8177
	Other Hodgkin lymphoma, spleen	Hematologic	20127	C8177
	Other Hodgkin lymphoma, unspecified site	Hematologic	20100	C8170
	Other Hodgkin lymphoma, unspecified site	Hematologic	20110	C8170
	Other Hodgkin lymphoma, unspecified site	Hematologic	20120	C8170
	Other lymphoid leukemia not having achieved remission	Hematologic	20480	C91Z0
	Other lymphoid leukemia, in relapse	Hematologic	20482	C91Z2
	Other lymphoid leukemia, in remission	Hematologic	20481	C91Z1
	Other malignant immunoproliferative diseases	Hematologic	20380	C888
	Other malignant immunoproliferative diseases	Hematologic	23879	C888
	Other malignant mast cell neoplasm	Hematologic	20260	C9629
	Other malignant mast cell neoplasm	Hematologic	20261	C9629
	Other malignant mast cell neoplasm	Hematologic	20262	C9629
	Other malignant mast cell neoplasm	Hematologic	20263	C9629
	Other malignant mast cell neoplasm	Hematologic	20264	C9629
	Other malignant mast cell neoplasm	Hematologic	20265	C9629
	Other malignant mast cell neoplasm	Hematologic	20266	C9629
	Other malignant mast cell neoplasm	Hematologic	20267	C9629
	Other malignant mast cell neoplasm	Hematologic	20268	C9629
	Other mast cell neoplasms of uncertain behavior	Hematologic	2385	D4709
	Other mature T/NK-cell lymphomas, intrapelvic lymph nodes	Hematologic	20286	C84Z6
	Other mature T/NK-cell lymphomas, intrathoracic lymph nodes	Hematologic	20282	C84Z2
	Other mature T/NK-cell lymphomas, spleen	Hematologic	20287	C84Z7
	Other mature T/NK-cell lymphomas, unspecified site	Hematologic	20280	C84Z0
	Other monocytic leukemia, in relapse	Hematologic	20682	C93Z2
	Other monocytic leukemia, in remission	Hematologic	20681	C93Z1
	Other monocytic leukemia, not having achieved remission	Hematologic	20680	C93Z0
	Other myelodysplastic syndromes	Hematologic	23875	D46Z
	Other myeloid leukemia not having achieved remission	Hematologic	20580	C92Z0
	Other myeloid leukemia, in relapse	Hematologic	20582	C92Z2
	Other myeloid leukemia, in remission	Hematologic	20581	C92Z1
	Other nonautoimmune hemolytic anemias	Hematologic	28310	D594
	Other nonautoimmune hemolytic anemias	Hematologic	28319	D594
	Other non-follicular lymphoma, intra-abdominal lymph nodes	Hematologic	20053	C8383
	Other non-follicular lymphoma, intra-abdominal lymph nodes	Hematologic	20083	C8383
	Other non-follicular lymphoma, intrapelvic lymph nodes	Hematologic	20056	C8386
	Other non-follicular lymphoma, intrapelvic lymph nodes	Hematologic	20086	C8386
	Other non-follicular lymphoma, intrathoracic lymph nodes	Hematologic	20052	C8382
	Other non-follicular lymphoma, intrathoracic lymph nodes	Hematologic	20082	C8382
	Other non-follicular lymphoma, lymph nodes of multiple sites	Hematologic	20058	C8388
	Other non-follicular lymphoma, lymph nodes of multiple sites	Hematologic	20088	C8388
	Other non-follicular lymphoma, spleen	Hematologic	20057	C8387
	Other non-follicular lymphoma, spleen	Hematologic	20087	C8387
	Other non-follicular lymphoma, unspecified site	Hematologic	20030	C8380
	Other non-follicular lymphoma, unspecified site	Hematologic	20050	C8380
	Other non-follicular lymphoma, unspecified site	Hematologic	20080	C8380
	Other sickle-cell disorders with acute chest syndrome	Hematologic	28269	D57811
	Other sickle-cell disorders with acute chest syndrome	Hematologic	5173	D57811
	Other sickle-cell disorders with crisis, unspecified	Hematologic	28269	D57819
	Other sickle-cell disorders with splenic sequestration	Hematologic	28269	D57812
	Other sickle-cell disorders with splenic sequestration	Hematologic	28952	D57812
	Other sickle-cell disorders without crisis	Hematologic	28268	D5780
	Other specified hereditary hemolytic anemias	Hematologic	2828	D588
	Other specified leukemias not having achieved remission	Hematologic	20780	C9480
	Other specified leukemias, in relapse	Hematologic	20782	C9482
	Other specified leukemias, in remission	Hematologic	20781	C9481
	Other specified types of non-Hodgkin lymphoma, spleen	Hematologic	20287	C8587
	Other thalassemias	Hematologic	28249	D568
	Other types of follicular lymphoma, intrapelvic lymph nodes	Hematologic	20206	C8286
	Other types of follicular lymphoma, spleen	Hematologic	20207	C8287
	Other types of follicular lymphoma, unspecified site	Hematologic	20200	C8280
	Paroxysmal nocturnal hemoglobinuria [Marchiafava-Micheli]	Hematologic	2832	D595
	Peripheral T-cell lymphoma, not class, intrathorac nodes	Hematologic	20272	C8442
	Peripheral T-cell lymphoma, not classified, intra-abd nodes	Hematologic	20273	C8443
	Peripheral T-cell lymphoma, not classified, intrapelv nodes	Hematologic	20276	C8446
	Peripheral T-cell lymphoma, not classified, nodes mult site	Hematologic	20278	C8448
	Peripheral T-cell lymphoma, not classified, spleen	Hematologic	20277	C8447
	Peripheral T-cell lymphoma, not classified, unspecified site	Hematologic	20270	C8440
	Plasma cell leukemia in relapse	Hematologic	20312	C9012
	Plasma cell leukemia in remission	Hematologic	20311	C9011
	Plasma cell leukemia not having achieved remission	Hematologic	20310	C9010
	Post-transplant lymphoproliferative disorder (PTLD)	Hematologic	23877	D47Z1
	Primary cutaneous CD30-positive T-cell proliferations	Hematologic	20080	C866
	Prolymphocytic leukemia of B-cell type not achieve remission	Hematologic	20480	C9130
	Prolymphocytic leukemia of B-cell type, in relapse	Hematologic	20482	C9132
	Prolymphocytic leukemia of B-cell type, in remission	Hematologic	20481	C9131
	Prolymphocytic leukemia of T-cell type not achieve remission	Hematologic	20480	C9160
	Prolymphocytic leukemia of T-cell type, in relapse	Hematologic	20482	C9162
	Prolymphocytic leukemia of T-cell type, in remission	Hematologic	20481	C9161
	Prph T-cell lymph, not class, extrnod and solid organ sites	Hematologic	20270	C8449
	Prph T-cell lymph, not class, nodes of axilla and upper limb	Hematologic	20274	C8444
	Prph T-cell lymph, not class, nodes of head, face, and neck	Hematologic	20271	C8441
	Prph T-cell lymph, not class, nodes of ing rgn and low limb	Hematologic	20275	C8445
	Refract cytopenia w multilin dysplasia and ring sideroblasts	Hematologic	23872	D46B
	Refractory anemia with excess of blasts 1	Hematologic	23872	D4621
	Refractory anemia with excess of blasts 2	Hematologic	23873	D4622
	Refractory anemia with excess of blasts, unspecified	Hematologic	23872	D4620
	Refractory anemia with ring sideroblasts	Hematologic	23872	D461
	Refractory anemia without ring sideroblasts, so stated	Hematologic	23872	D460
	Refractory anemia, unspecified	Hematologic	23872	D464
	Refractory cytopenia with multilineage dysplasia	Hematologic	23872	D46A
	Sarcoma of dendritic cells (accessory cells)	Hematologic	20290	C964
	Sezary disease, extranodal and solid organ sites	Hematologic	20220	C8419
	Sezary disease, intra-abdominal lymph nodes	Hematologic	20223	C8413
	Sezary disease, intrapelvic lymph nodes	Hematologic	20226	C8416
	Sezary disease, intrathoracic lymph nodes	Hematologic	20222	C8412
	Sezary disease, lymph nodes of axilla and upper limb	Hematologic	20224	C8414
	Sezary disease, lymph nodes of head, face, and neck	Hematologic	20221	C8411
	Sezary disease, lymph nodes of multiple sites	Hematologic	20228	C8418
	Sezary disease, nodes of inguinal region and lower limb	Hematologic	20225	C8415
	Sezary disease, spleen	Hematologic	20227	C8417
	Sezary disease, unspecified site	Hematologic	20220	C8410
	Sickle-cell disease without crisis	Hematologic	28260	D571
	Sickle-cell disease without crisis	Hematologic	28261	D571
	Sickle-cell thalassemia with acute chest syndrome	Hematologic	28242	D57411
	Sickle-cell thalassemia with acute chest syndrome	Hematologic	5173	D57411
	Sickle-cell thalassemia with crisis, unspecified	Hematologic	28242	D57419
	Sickle-cell thalassemia with splenic sequestration	Hematologic	28242	D57412
	Sickle-cell thalassemia with splenic sequestration	Hematologic	28952	D57412
	Sickle-cell thalassemia without crisis	Hematologic	28241	D5740
	Sickle-cell trait	Hematologic	2825	D573
	Sickle-cell/Hb-C disease with acute chest syndrome	Hematologic	28264	D57211
	Sickle-cell/Hb-C disease with acute chest syndrome	Hematologic	5173	D57211
	Sickle-cell/Hb-C disease with crisis, unspecified	Hematologic	28264	D57219
	Sickle-cell/Hb-C disease with splenic sequestration	Hematologic	28264	D57212
	Sickle-cell/Hb-C disease with splenic sequestration	Hematologic	28952	D57212
	Sickle-cell/Hb-C disease without crisis	Hematologic	28263	D5720
	Small cell B-cell lymph, nodes of ing region and lower limb	Hematologic	20085	C8305
	Small cell B-cell lymphoma, extranodal and solid organ sites	Hematologic	20080	C8309
	Small cell B-cell lymphoma, intra-abdominal lymph nodes	Hematologic	20083	C8303
	Small cell B-cell lymphoma, intrapelvic lymph nodes	Hematologic	20086	C8306
	Small cell B-cell lymphoma, intrathoracic lymph nodes	Hematologic	20082	C8302
	Small cell B-cell lymphoma, lymph nodes of multiple sites	Hematologic	20088	C8308
	Small cell B-cell lymphoma, nodes of axilla and upper limb	Hematologic	20084	C8304
	Small cell B-cell lymphoma, nodes of head, face, and neck	Hematologic	20081	C8301
	Small cell B-cell lymphoma, spleen	Hematologic	20087	C8307
	Small cell B-cell lymphoma, unspecified site	Hematologic	20080	C8300
	Solitary plasmacytoma in relapse	Hematologic	20382	C9032
	Solitary plasmacytoma in remission	Hematologic	20381	C9031
	Solitary plasmacytoma not having achieved remission	Hematologic	20380	C9030
	Subcutaneous panniculitis-like T-cell lymphoma	Hematologic	20283	C863
	Systemic mastocytosis	Hematologic	2385	D4702
	Thalassemia minor	Hematologic	28246	D563
	Thalassemia, unspecified	Hematologic	28240	D569
	Transient acquired pure red cell aplasia	Hematologic	28481	D601
	Unifocal Langerhans-cell histiocytosis	Hematologic	27789	C966
	Unsp B-cell lymphoma, extranodal and solid organ sites	Hematologic	20280	C8519
	Unsp B-cell lymphoma, lymph nodes of axilla and upper limb	Hematologic	20284	C8514
	Unsp B-cell lymphoma, lymph nodes of head, face, and neck	Hematologic	20281	C8511
	Unsp B-cell lymphoma, nodes of ing region and lower limb	Hematologic	20285	C8515
	Unspecified B-cell lymphoma, intra-abdominal lymph nodes	Hematologic	20283	C8513
	Unspecified B-cell lymphoma, intrapelvic lymph nodes	Hematologic	20286	C8516
	Unspecified B-cell lymphoma, intrathoracic lymph nodes	Hematologic	20282	C8512
	Unspecified B-cell lymphoma, lymph nodes of multiple sites	Hematologic	20288	C8518
	Unspecified B-cell lymphoma, spleen	Hematologic	20287	C8517
	Unspecified B-cell lymphoma, unspecified site	Hematologic	20280	C8510
	Waldenstrom macroglobulinemia	Hematologic	2733	C880
	Alcoholic cirrhosis of liver with ascites	Hepatic	5712	K7031
	Alcoholic cirrhosis of liver without ascites	Hepatic	5712	K7030
	Alcoholic fatty liver	Hepatic	5710	K700
	Alcoholic fibrosis and sclerosis of liver	Hepatic	5712	K702
	Alcoholic hepatic failure with coma	Hepatic	5713	K7041
	Alcoholic hepatic failure with coma	Hepatic	5722	K7041
	Alcoholic hepatic failure without coma	Hepatic	5713	K7040
	Alcoholic hepatitis with ascites	Hepatic	5711	K7011
	Alcoholic hepatitis without ascites	Hepatic	5711	K7010
	Alcoholic liver disease, unspecified	Hepatic	5713	K709
	Autoimmune hepatitis	Hepatic	57142	K754
	Biliary cirrhosis, unspecified	Hepatic	5716	K745
	Chronic active hepatitis, not elsewhere classified	Hepatic	57149	K732
	Chronic hepatic failure with coma	Hepatic	5722	K7211
	Chronic hepatic failure with coma	Hepatic	5728	K7211
	Chronic hepatic failure without coma	Hepatic	5728	K7210
	Chronic hepatitis, unspecified	Hepatic	57140	K739
	Chronic lobular hepatitis, not elsewhere classified	Hepatic	57149	K731
	Chronic persistent hepatitis, not elsewhere classified	Hepatic	57141	K730
	Chronic viral hepatitis B with delta-agent	Hepatic	07033	B180
	Chronic viral hepatitis B without delta-agent	Hepatic	07032	B181
	Chronic viral hepatitis C	Hepatic	07054	B182
	Chronic viral hepatitis, unspecified	Hepatic	07059	B189
	Esophageal varices with bleeding	Hepatic	4560	I8501
	Esophageal varices without bleeding	Hepatic	4561	I8500
	Hepatic failure, unspecified with coma	Hepatic	5722	K7291
	Hepatic failure, unspecified with coma	Hepatic	5722	K7291
	Hepatic failure, unspecified with coma	Hepatic	5728	K7291
	Hepatic failure, unspecified without coma	Hepatic	5728	K7290
	Hepatic fibrosis	Hepatic	5715	K740
	Hepatic fibrosis with hepatic sclerosis	Hepatic	5719	K742
	Hepatic sclerosis	Hepatic	5719	K741
	Hepatopulmonary syndrome	Hepatic	5735	K7681
	Hepatorenal syndrome	Hepatic	5724	K767
	Other chronic hepatitis, not elsewhere classified	Hepatic	57149	K738
	Other chronic viral hepatitis	Hepatic	07059	B188
	Other cirrhosis of liver	Hepatic	5715	K7469
	Portal hypertension	Hepatic	5723	K766
	Primary biliary cirrhosis	Hepatic	5716	K743
	Secondary biliary cirrhosis	Hepatic	5716	K744
	Secondary esophageal varices with bleeding	Hepatic	45620	I8511
	Secondary esophageal varices without bleeding	Hepatic	45621	I8510
	Toxic liver disease w chronic active hepatitis w/o ascites	Hepatic	5733	K7150
	Toxic liver disease w chronic active hepatitis with ascites	Hepatic	5733	K7151
	Toxic liver disease with acute hepatitis	Hepatic	5733	K712
	Toxic liver disease with cholestasis	Hepatic	5733	K710
	Toxic liver disease with chronic lobular hepatitis	Hepatic	5733	K714
	Toxic liver disease with chronic persistent hepatitis	Hepatic	5733	K713
	Toxic liver disease with fibrosis and cirrhosis of liver	Hepatic	5733	K717
	Toxic liver disease with hepatic necrosis, with coma	Hepatic	5722	K7111
	Toxic liver disease with hepatic necrosis, with coma	Hepatic	5733	K7111
	Toxic liver disease with hepatic necrosis, without coma	Hepatic	5733	K7110
	Toxic liver disease with hepatitis, not elsewhere classified	Hepatic	5733	K716
	Toxic liver disease with other disorders of liver	Hepatic	5733	K718
	Toxic liver disease, unspecified	Hepatic	5733	K719
	Unspecified cirrhosis of liver	Hepatic	5715	K7460
	Autoimmune thyroiditis	Metabolic	2452	E063
	Barth syndrome	Metabolic	75989	E7871
	Chronic thyroiditis with transient thyrotoxicosis	Metabolic	2458	E062
	Diab d/t undrl cond w hyprosm w/o nonket hyprgly-hypros coma	Metabolic	24920	E0800
	Diab due to undrl cond w diab prph angiopath w/o gangrene	Metabolic	24970	E0851
	Diab due to undrl cond w diab prph angiopath w/o gangrene	Metabolic	44381	E0851
	Diab due to undrl cond w diabetic autonm (poly)neuropathy	Metabolic	24960	E0843
	Diab due to undrl cond w diabetic autonm (poly)neuropathy	Metabolic	24960	E0843
	Diab due to undrl cond w diabetic autonm (poly)neuropathy	Metabolic	5363	E0843
	Diab due to undrl cond w diabetic prph angiopath w gangrene	Metabolic	24970	E0852
	Diab due to undrl cond w diabetic prph angiopath w gangrene	Metabolic	44381	E0852
	Diab due to undrl cond w diabetic prph angiopath w gangrene	Metabolic	7854	E0852
	Diab due to undrl cond w unsp diab rtnop w/o macular edema	Metabolic	24950	E08319
	Diab due to undrl cond w unsp diab rtnop w/o macular edema	Metabolic	36201	E08319
	Diab due to undrl cond w unsp diabetic rtnop w macular edema	Metabolic	24950	E08311
	Diab due to undrl cond w unsp diabetic rtnop w macular edema	Metabolic	24950	E08311
	Diab due to undrl cond w unsp diabetic rtnop w macular edema	Metabolic	36201	E08311
	Diab due to undrl cond w unsp diabetic rtnop w macular edema	Metabolic	36207	E08311
	Diab with diab macular edema, resolved fol trtmt, left eye	Metabolic	24950	E0837X2
	Diab with diabetic macular edema, resolved fol trtmt, r eye	Metabolic	24950	E0837X1
	Diab with diabetic macular edema, resolved fol trtmt, unsp	Metabolic	24950	E0837X9
	Diab with mild nonp rtnop without macular edema, left eye	Metabolic	24950	E083292
	Diab with mild nonp rtnop without macular edema, left eye	Metabolic	36204	E083292
	Diab with moderate nonp rtnop with macular edema, left eye	Metabolic	24950	E083312
	Diab with moderate nonp rtnop with macular edema, left eye	Metabolic	36205	E083312
	Diab with moderate nonp rtnop with macular edema, left eye	Metabolic	36207	E083312
	Diab with moderate nonp rtnop without macular edema, l eye	Metabolic	24950	E083392
	Diab with moderate nonp rtnop without macular edema, l eye	Metabolic	36205	E083392
	Diab with moderate nonp rtnop without macular edema, r eye	Metabolic	24950	E083391
	Diab with moderate nonp rtnop without macular edema, r eye	Metabolic	36205	E083391
	Diab with moderate nonp rtnop without macular edema, unsp	Metabolic	24950	E083399
	Diab with moderate nonp rtnop without macular edema, unsp	Metabolic	36205	E083399
	Diab with prolif diab rtnop with trctn dtch macula, left eye	Metabolic	24950	E083522
	Diab with prolif diab rtnop with trctn dtch macula, left eye	Metabolic	36181	E083522
	Diab with prolif diab rtnop with trctn dtch macula, left eye	Metabolic	36202	E083522
	Diab with prolif diab rtnop with trctn dtch macula, r eye	Metabolic	24950	E083521
	Diab with prolif diab rtnop with trctn dtch macula, r eye	Metabolic	36181	E083521
	Diab with prolif diab rtnop with trctn dtch macula, r eye	Metabolic	36202	E083521
	Diab with prolif diab rtnop with trctn dtch n-mcla, left eye	Metabolic	24950	E083532
	Diab with prolif diab rtnop with trctn dtch n-mcla, left eye	Metabolic	36181	E083532
	Diab with prolif diab rtnop with trctn dtch n-mcla, left eye	Metabolic	36202	E083532
	Diab with prolif diab rtnop with trctn dtch n-mcla, r eye	Metabolic	24950	E083531
	Diab with prolif diab rtnop with trctn dtch n-mcla, r eye	Metabolic	36181	E083531
	Diab with prolif diab rtnop with trctn dtch n-mcla, r eye	Metabolic	36202	E083531
	Diab with prolif diab rtnop without macular edema, left eye	Metabolic	24950	E083592
	Diab with prolif diab rtnop without macular edema, left eye	Metabolic	36202	E083592
	Diab with prolif diabetic rtnop with comb detach, left eye	Metabolic	24950	E083542
	Diab with prolif diabetic rtnop with comb detach, left eye	Metabolic	36100	E083542
	Diab with prolif diabetic rtnop with comb detach, left eye	Metabolic	36181	E083542
	Diab with prolif diabetic rtnop with comb detach, left eye	Metabolic	36202	E083542
	Diab with prolif diabetic rtnop with macular edema, left eye	Metabolic	24950	E083512
	Diab with prolif diabetic rtnop with macular edema, left eye	Metabolic	36202	E083512
	Diab with prolif diabetic rtnop with macular edema, left eye	Metabolic	36207	E083512
	Diab with prolif diabetic rtnop with macular edema, r eye	Metabolic	24950	E083511
	Diab with prolif diabetic rtnop with macular edema, r eye	Metabolic	36202	E083511
	Diab with prolif diabetic rtnop with macular edema, r eye	Metabolic	36207	E083511
	Diab with prolif diabetic rtnop with trctn dtch macula, bi	Metabolic	24950	E083523
	Diab with prolif diabetic rtnop with trctn dtch macula, bi	Metabolic	36181	E083523
	Diab with prolif diabetic rtnop with trctn dtch macula, bi	Metabolic	36202	E083523
	Diab with prolif diabetic rtnop with trctn dtch macula, unsp	Metabolic	24950	E083529
	Diab with prolif diabetic rtnop with trctn dtch macula, unsp	Metabolic	36181	E083529
	Diab with prolif diabetic rtnop with trctn dtch macula, unsp	Metabolic	36202	E083529
	Diab with prolif diabetic rtnop with trctn dtch n-mcla, bi	Metabolic	24950	E083533
	Diab with prolif diabetic rtnop with trctn dtch n-mcla, bi	Metabolic	36181	E083533
	Diab with prolif diabetic rtnop with trctn dtch n-mcla, bi	Metabolic	36202	E083533
	Diab with prolif diabetic rtnop with trctn dtch n-mcla, unsp	Metabolic	24950	E083539
	Diab with prolif diabetic rtnop with trctn dtch n-mcla, unsp	Metabolic	36181	E083539
	Diab with prolif diabetic rtnop with trctn dtch n-mcla, unsp	Metabolic	36202	E083539
	Diab with prolif diabetic rtnop without macular edema, bi	Metabolic	24950	E083593
	Diab with prolif diabetic rtnop without macular edema, bi	Metabolic	36202	E083593
	Diab with prolif diabetic rtnop without macular edema, r eye	Metabolic	24950	E083591
	Diab with prolif diabetic rtnop without macular edema, r eye	Metabolic	36202	E083591
	Diab with prolif diabetic rtnop without macular edema, unsp	Metabolic	24950	E083599
	Diab with prolif diabetic rtnop without macular edema, unsp	Metabolic	36202	E083599
	Diab with severe nonp rtnop without macular edema, left eye	Metabolic	24950	E083492
	Diab with severe nonp rtnop without macular edema, left eye	Metabolic	36206	E083492
	Diabetes due to underlying condition w diabetic amyotrophy	Metabolic	24960	E0844
	Diabetes due to underlying condition w diabetic amyotrophy	Metabolic	24960	E0844
	Diabetes due to underlying condition w diabetic amyotrophy	Metabolic	3535	E0844
	Diabetes due to underlying condition w diabetic cataract	Metabolic	24950	E0836
	Diabetes due to underlying condition w diabetic cataract	Metabolic	24950	E0836
	Diabetes due to underlying condition w diabetic cataract	Metabolic	36641	E0836
	Diabetes due to underlying condition w diabetic dermatitis	Metabolic	24980	E08620
	Diabetes due to underlying condition w diabetic nephropathy	Metabolic	24940	E0821
	Diabetes due to underlying condition w diabetic nephropathy	Metabolic	58181	E0821
	Diabetes due to underlying condition w diabetic neurop, unsp	Metabolic	24960	E0840
	Diabetes due to underlying condition w diabetic neurop, unsp	Metabolic	24960	E0840
	Diabetes due to underlying condition w diabetic neurop, unsp	Metabolic	3572	E0840
	Diabetes due to underlying condition w diabetic polyneurop	Metabolic	24960	E0842
	Diabetes due to underlying condition w diabetic polyneurop	Metabolic	24960	E0842
	Diabetes due to underlying condition w diabetic polyneurop	Metabolic	3572	E0842
	Diabetes due to underlying condition w hyperglycemia	Metabolic	24980	E0865
	Diabetes due to underlying condition w hypoglycemia w coma	Metabolic	24930	E08641
	Diabetes due to underlying condition w hypoglycemia w/o coma	Metabolic	24980	E08649
	Diabetes due to underlying condition w hypoglycemia w/o coma	Metabolic	2511	E08649
	Diabetes due to underlying condition w hyprosm w coma	Metabolic	24920	E0801
	Diabetes due to underlying condition w ketoacidosis w coma	Metabolic	24930	E0811
	Diabetes due to underlying condition w ketoacidosis w/o coma	Metabolic	24910	E0810
	Diabetes due to underlying condition w oth circulatory comp	Metabolic	24970	E0859
	Diabetes due to underlying condition w oth complication	Metabolic	24980	E0869
	Diabetes due to underlying condition w oth diabetic arthrop	Metabolic	24980	E08618
	Diabetes due to underlying condition w oth diabetic arthrop	Metabolic	71680	E08618
	Diabetes due to underlying condition w oth oral comp	Metabolic	24980	E08638
	Diabetes due to underlying condition w oth oral comp	Metabolic	5289	E08638
	Diabetes due to underlying condition w oth skin comp	Metabolic	24980	E08628
	Diabetes due to underlying condition w oth skin comp	Metabolic	7098	E08628
	Diabetes due to underlying condition w oth skin ulcer	Metabolic	24980	E08622
	Diabetes due to underlying condition w periodontal disease	Metabolic	24980	E08630
	Diabetes due to underlying condition w periodontal disease	Metabolic	5238	E08630
	Diabetes due to underlying condition w unsp complications	Metabolic	24990	E088
	Diabetes due to underlying condition w/o complications	Metabolic	24900	E089
	Diabetes due to undrl cond w diabetic chronic kidney disease	Metabolic	24940	E0822
	Diabetes due to undrl cond w diabetic chronic kidney disease	Metabolic	58181	E0822
	Diabetes due to undrl cond w diabetic neuropathic arthrop	Metabolic	24960	E08610
	Diabetes due to undrl cond w diabetic neuropathic arthrop	Metabolic	24960	E08610
	Diabetes due to undrl cond w diabetic neuropathic arthrop	Metabolic	7135	E08610
	Diabetes due to undrl condition w diabetic mononeuropathy	Metabolic	24960	E0841
	Diabetes due to undrl condition w diabetic mononeuropathy	Metabolic	24960	E0841
	Diabetes due to undrl condition w diabetic mononeuropathy	Metabolic	3559	E0841
	Diabetes due to undrl condition w oth diabetic kidney comp	Metabolic	24940	E0829
	Diabetes due to undrl condition w oth diabetic kidney comp	Metabolic	58181	E0829
	Diabetes due to undrl condition w oth diabetic neuro comp	Metabolic	24960	E0849
	Diabetes due to undrl condition w oth diabetic neuro comp	Metabolic	24960	E0849
	Diabetes due to undrl condition w oth diabetic neuro comp	Metabolic	34989	E0849
	Diabetes due to undrl condition w oth diabetic opth comp	Metabolic	24950	E0839
	Diabetes mellitus due to underlying condition w foot ulcer	Metabolic	24980	E08621
	Diabetes with diabetic macular edema, resolved fol trtmt, bi	Metabolic	24950	E0837X3
	Diabetes with mild nonp rtnop with macular edema, bilateral	Metabolic	24950	E083213
	Diabetes with mild nonp rtnop with macular edema, bilateral	Metabolic	36204	E083213
	Diabetes with mild nonp rtnop with macular edema, bilateral	Metabolic	36207	E083213
	Diabetes with mild nonp rtnop with macular edema, left eye	Metabolic	24950	E083212
	Diabetes with mild nonp rtnop with macular edema, left eye	Metabolic	36204	E083212
	Diabetes with mild nonp rtnop with macular edema, left eye	Metabolic	36207	E083212
	Diabetes with mild nonp rtnop with macular edema, right eye	Metabolic	24950	E083211
	Diabetes with mild nonp rtnop with macular edema, right eye	Metabolic	36204	E083211
	Diabetes with mild nonp rtnop with macular edema, right eye	Metabolic	36207	E083211
	Diabetes with mild nonp rtnop with macular edema, unsp	Metabolic	24950	E083219
	Diabetes with mild nonp rtnop with macular edema, unsp	Metabolic	36204	E083219
	Diabetes with mild nonp rtnop with macular edema, unsp	Metabolic	36207	E083219
	Diabetes with mild nonp rtnop without macular edema, bi	Metabolic	24950	E083293
	Diabetes with mild nonp rtnop without macular edema, bi	Metabolic	36204	E083293
	Diabetes with mild nonp rtnop without macular edema, r eye	Metabolic	24950	E083291
	Diabetes with mild nonp rtnop without macular edema, r eye	Metabolic	36204	E083291
	Diabetes with mild nonp rtnop without macular edema, unsp	Metabolic	24950	E083299
	Diabetes with mild nonp rtnop without macular edema, unsp	Metabolic	36204	E083299
	Diabetes with moderate nonp rtnop with macular edema, bi	Metabolic	24950	E083313
	Diabetes with moderate nonp rtnop with macular edema, bi	Metabolic	36205	E083313
	Diabetes with moderate nonp rtnop with macular edema, bi	Metabolic	36207	E083313
	Diabetes with moderate nonp rtnop with macular edema, r eye	Metabolic	24950	E083311
	Diabetes with moderate nonp rtnop with macular edema, r eye	Metabolic	36205	E083311
	Diabetes with moderate nonp rtnop with macular edema, r eye	Metabolic	36207	E083311
	Diabetes with moderate nonp rtnop with macular edema, unsp	Metabolic	24950	E083319
	Diabetes with moderate nonp rtnop with macular edema, unsp	Metabolic	36205	E083319
	Diabetes with moderate nonp rtnop with macular edema, unsp	Metabolic	36207	E083319
	Diabetes with moderate nonp rtnop without macular edema, bi	Metabolic	24950	E083393
	Diabetes with moderate nonp rtnop without macular edema, bi	Metabolic	36205	E083393
	Diabetes with prolif diabetic rtnop with comb detach, r eye	Metabolic	24950	E083541
	Diabetes with prolif diabetic rtnop with comb detach, r eye	Metabolic	36100	E083541
	Diabetes with prolif diabetic rtnop with comb detach, r eye	Metabolic	36181	E083541
	Diabetes with prolif diabetic rtnop with comb detach, r eye	Metabolic	36202	E083541
	Diabetes with prolif diabetic rtnop with comb detach, unsp	Metabolic	24950	E083549
	Diabetes with prolif diabetic rtnop with comb detach, unsp	Metabolic	36100	E083549
	Diabetes with prolif diabetic rtnop with comb detach, unsp	Metabolic	36181	E083549
	Diabetes with prolif diabetic rtnop with comb detach, unsp	Metabolic	36202	E083549
	Diabetes with prolif diabetic rtnop with combined detach, bi	Metabolic	24950	E083543
	Diabetes with prolif diabetic rtnop with combined detach, bi	Metabolic	36100	E083543
	Diabetes with prolif diabetic rtnop with combined detach, bi	Metabolic	36181	E083543
	Diabetes with prolif diabetic rtnop with combined detach, bi	Metabolic	36202	E083543
	Diabetes with prolif diabetic rtnop with macular edema, bi	Metabolic	24950	E083513
	Diabetes with prolif diabetic rtnop with macular edema, bi	Metabolic	36202	E083513
	Diabetes with prolif diabetic rtnop with macular edema, bi	Metabolic	36207	E083513
	Diabetes with prolif diabetic rtnop with macular edema, unsp	Metabolic	24950	E083519
	Diabetes with prolif diabetic rtnop with macular edema, unsp	Metabolic	36202	E083519
	Diabetes with prolif diabetic rtnop with macular edema, unsp	Metabolic	36207	E083519
	Diabetes with severe nonp rtnop with macular edema, bi	Metabolic	24950	E083413
	Diabetes with severe nonp rtnop with macular edema, bi	Metabolic	36206	E083413
	Diabetes with severe nonp rtnop with macular edema, bi	Metabolic	36207	E083413
	Diabetes with severe nonp rtnop with macular edema, left eye	Metabolic	24950	E083412
	Diabetes with severe nonp rtnop with macular edema, left eye	Metabolic	36206	E083412
	Diabetes with severe nonp rtnop with macular edema, left eye	Metabolic	36207	E083412
	Diabetes with severe nonp rtnop with macular edema, r eye	Metabolic	24950	E083411
	Diabetes with severe nonp rtnop with macular edema, r eye	Metabolic	36206	E083411
	Diabetes with severe nonp rtnop with macular edema, r eye	Metabolic	36207	E083411
	Diabetes with severe nonp rtnop with macular edema, unsp	Metabolic	24950	E083419
	Diabetes with severe nonp rtnop with macular edema, unsp	Metabolic	36206	E083419
	Diabetes with severe nonp rtnop with macular edema, unsp	Metabolic	36207	E083419
	Diabetes with severe nonp rtnop without macular edema, bi	Metabolic	24950	E083493
	Diabetes with severe nonp rtnop without macular edema, bi	Metabolic	36206	E083493
	Diabetes with severe nonp rtnop without macular edema, r eye	Metabolic	24950	E083491
	Diabetes with severe nonp rtnop without macular edema, r eye	Metabolic	36206	E083491
	Diabetes with severe nonp rtnop without macular edema, unsp	Metabolic	24950	E083499
	Diabetes with severe nonp rtnop without macular edema, unsp	Metabolic	36206	E083499
	Diabetes with stable prolif diabetic retinopathy, bilateral	Metabolic	24950	E083553
	Diabetes with stable prolif diabetic retinopathy, bilateral	Metabolic	36202	E083553
	Diabetes with stable prolif diabetic retinopathy, left eye	Metabolic	24950	E083552
	Diabetes with stable prolif diabetic retinopathy, left eye	Metabolic	36202	E083552
	Diabetes with stable prolif diabetic retinopathy, right eye	Metabolic	24950	E083551
	Diabetes with stable prolif diabetic retinopathy, right eye	Metabolic	36202	E083551
	Diabetes with stable prolif diabetic retinopathy, unsp	Metabolic	24950	E083559
	Diabetes with stable prolif diabetic retinopathy, unsp	Metabolic	36202	E083559
	Drug or chemical induced diabetes mellitus w hyperglycemia	Metabolic	24980	E0965
	Drug or chemical induced diabetes mellitus w oth skin ulcer	Metabolic	24980	E09622
	Drug or chemical induced diabetes mellitus w/o complications	Metabolic	24900	E099
	Drug or chemical induced diabetes mellitus with foot ulcer	Metabolic	24980	E09621
	Drug/chem diab w diab mclr edma, resolved fol trtmt, l eye	Metabolic	24950	E0937X2
	Drug/chem diab w diab mclr edma, resolved fol trtmt, r eye	Metabolic	24950	E0937X1
	Drug/chem diab w hyprosm w/o nonket hyprgly-hypros coma	Metabolic	24920	E0900
	Drug/chem diab w neuro comp w diab autonm (poly)neuropathy	Metabolic	24960	E0943
	Drug/chem diab w neuro comp w diab autonm (poly)neuropathy	Metabolic	24960	E0943
	Drug/chem diab w neuro comp w diab autonm (poly)neuropathy	Metabolic	5363	E0943
	Drug/chem diab w prolif diab rtnop w trctn dtch macula, bi	Metabolic	24950	E093523
	Drug/chem diab w prolif diab rtnop w trctn dtch macula, bi	Metabolic	36181	E093523
	Drug/chem diab w prolif diab rtnop w trctn dtch macula, bi	Metabolic	36202	E093523
	Drug/chem diab w prolif diab rtnop w trctn dtch macula, unsp	Metabolic	24950	E093529
	Drug/chem diab w prolif diab rtnop w trctn dtch macula, unsp	Metabolic	36181	E093529
	Drug/chem diab w prolif diab rtnop w trctn dtch macula, unsp	Metabolic	36202	E093529
	Drug/chem diab w prolif diab rtnop w trctn dtch macula,l eye	Metabolic	24950	E093522
	Drug/chem diab w prolif diab rtnop w trctn dtch macula,l eye	Metabolic	36181	E093522
	Drug/chem diab w prolif diab rtnop w trctn dtch macula,l eye	Metabolic	36202	E093522
	Drug/chem diab w prolif diab rtnop w trctn dtch macula,r eye	Metabolic	24950	E093521
	Drug/chem diab w prolif diab rtnop w trctn dtch macula,r eye	Metabolic	36181	E093521
	Drug/chem diab w prolif diab rtnop w trctn dtch macula,r eye	Metabolic	36202	E093521
	Drug/chem diab w prolif diab rtnop w trctn dtch n-mcla, bi	Metabolic	24950	E093533
	Drug/chem diab w prolif diab rtnop w trctn dtch n-mcla, bi	Metabolic	36181	E093533
	Drug/chem diab w prolif diab rtnop w trctn dtch n-mcla, bi	Metabolic	36202	E093533
	Drug/chem diab w prolif diab rtnop w trctn dtch n-mcla, unsp	Metabolic	24950	E093539
	Drug/chem diab w prolif diab rtnop w trctn dtch n-mcla, unsp	Metabolic	36181	E093539
	Drug/chem diab w prolif diab rtnop w trctn dtch n-mcla, unsp	Metabolic	36202	E093539
	Drug/chem diab w prolif diab rtnop w trctn dtch n-mcla,l eye	Metabolic	24950	E093532
	Drug/chem diab w prolif diab rtnop w trctn dtch n-mcla,l eye	Metabolic	36181	E093532
	Drug/chem diab w prolif diab rtnop w trctn dtch n-mcla,l eye	Metabolic	36202	E093532
	Drug/chem diab w prolif diab rtnop w trctn dtch n-mcla,r eye	Metabolic	24950	E093531
	Drug/chem diab w prolif diab rtnop w trctn dtch n-mcla,r eye	Metabolic	36181	E093531
	Drug/chem diab w prolif diab rtnop w trctn dtch n-mcla,r eye	Metabolic	36202	E093531
	Drug/chem diab w prolif diab rtnop with comb detach, l eye	Metabolic	24950	E093542
	Drug/chem diab w prolif diab rtnop with comb detach, l eye	Metabolic	36100	E093542
	Drug/chem diab w prolif diab rtnop with comb detach, l eye	Metabolic	36181	E093542
	Drug/chem diab w prolif diab rtnop with comb detach, l eye	Metabolic	36202	E093542
	Drug/chem diab w prolif diab rtnop with comb detach, r eye	Metabolic	24950	E093541
	Drug/chem diab w prolif diab rtnop with comb detach, r eye	Metabolic	36100	E093541
	Drug/chem diab w prolif diab rtnop with comb detach, r eye	Metabolic	36181	E093541
	Drug/chem diab w prolif diab rtnop with comb detach, r eye	Metabolic	36202	E093541
	Drug/chem diab with diab mclr edema, resolved fol trtmt, bi	Metabolic	24950	E0937X3
	Drug/chem diab with diab mclr edma, resolved fol trtmt, unsp	Metabolic	24950	E0937X9
	Drug/chem diab with mild nonp rtnop w/o mclr edema, l eye	Metabolic	24950	E093292
	Drug/chem diab with mild nonp rtnop w/o mclr edema, l eye	Metabolic	36204	E093292
	Drug/chem diab with mild nonp rtnop w/o mclr edema, r eye	Metabolic	24950	E093291
	Drug/chem diab with mild nonp rtnop w/o mclr edema, r eye	Metabolic	36204	E093291
	Drug/chem diab with mild nonp rtnop with macular edema, bi	Metabolic	24950	E093213
	Drug/chem diab with mild nonp rtnop with macular edema, bi	Metabolic	36204	E093213
	Drug/chem diab with mild nonp rtnop with macular edema, bi	Metabolic	36207	E093213
	Drug/chem diab with mild nonp rtnop with macular edema, unsp	Metabolic	24950	E093219
	Drug/chem diab with mild nonp rtnop with macular edema, unsp	Metabolic	36204	E093219
	Drug/chem diab with mild nonp rtnop with macular edema, unsp	Metabolic	36207	E093219
	Drug/chem diab with mild nonp rtnop with mclr edema, l eye	Metabolic	24950	E093212
	Drug/chem diab with mild nonp rtnop with mclr edema, l eye	Metabolic	36204	E093212
	Drug/chem diab with mild nonp rtnop with mclr edema, l eye	Metabolic	36207	E093212
	Drug/chem diab with mild nonp rtnop with mclr edema, r eye	Metabolic	24950	E093211
	Drug/chem diab with mild nonp rtnop with mclr edema, r eye	Metabolic	36204	E093211
	Drug/chem diab with mild nonp rtnop with mclr edema, r eye	Metabolic	36207	E093211
	Drug/chem diab with mild nonp rtnop without mclr edema, bi	Metabolic	24950	E093293
	Drug/chem diab with mild nonp rtnop without mclr edema, bi	Metabolic	36204	E093293
	Drug/chem diab with mild nonp rtnop without mclr edema, unsp	Metabolic	24950	E093299
	Drug/chem diab with mild nonp rtnop without mclr edema, unsp	Metabolic	36204	E093299
	Drug/chem diab with mod nonp rtnop with macular edema, bi	Metabolic	24950	E093313
	Drug/chem diab with mod nonp rtnop with macular edema, bi	Metabolic	36205	E093313
	Drug/chem diab with mod nonp rtnop with macular edema, bi	Metabolic	36207	E093313
	Drug/chem diab with mod nonp rtnop with macular edema, l eye	Metabolic	24950	E093312
	Drug/chem diab with mod nonp rtnop with macular edema, l eye	Metabolic	36205	E093312
	Drug/chem diab with mod nonp rtnop with macular edema, l eye	Metabolic	36207	E093312
	Drug/chem diab with mod nonp rtnop with macular edema, r eye	Metabolic	24950	E093311
	Drug/chem diab with mod nonp rtnop with macular edema, r eye	Metabolic	36205	E093311
	Drug/chem diab with mod nonp rtnop with macular edema, r eye	Metabolic	36207	E093311
	Drug/chem diab with mod nonp rtnop with macular edema, unsp	Metabolic	24950	E093319
	Drug/chem diab with mod nonp rtnop with macular edema, unsp	Metabolic	36205	E093319
	Drug/chem diab with mod nonp rtnop with macular edema, unsp	Metabolic	36207	E093319
	Drug/chem diab with mod nonp rtnop without macular edema, bi	Metabolic	24950	E093393
	Drug/chem diab with mod nonp rtnop without macular edema, bi	Metabolic	36205	E093393
	Drug/chem diab with mod nonp rtnop without mclr edema, l eye	Metabolic	24950	E093392
	Drug/chem diab with mod nonp rtnop without mclr edema, l eye	Metabolic	36205	E093392
	Drug/chem diab with mod nonp rtnop without mclr edema, r eye	Metabolic	24950	E093391
	Drug/chem diab with mod nonp rtnop without mclr edema, r eye	Metabolic	36205	E093391
	Drug/chem diab with mod nonp rtnop without mclr edema, unsp	Metabolic	24950	E093399
	Drug/chem diab with mod nonp rtnop without mclr edema, unsp	Metabolic	36205	E093399
	Drug/chem diab with prolif diab rtnop w/o mclr edema, l eye	Metabolic	24950	E093592
	Drug/chem diab with prolif diab rtnop w/o mclr edema, l eye	Metabolic	36202	E093592
	Drug/chem diab with prolif diab rtnop w/o mclr edema, r eye	Metabolic	24950	E093591
	Drug/chem diab with prolif diab rtnop w/o mclr edema, r eye	Metabolic	36202	E093591
	Drug/chem diab with prolif diab rtnop w/o mclr edema, unsp	Metabolic	24950	E093599
	Drug/chem diab with prolif diab rtnop w/o mclr edema, unsp	Metabolic	36202	E093599
	Drug/chem diab with prolif diab rtnop with comb detach, bi	Metabolic	24950	E093543
	Drug/chem diab with prolif diab rtnop with comb detach, bi	Metabolic	36100	E093543
	Drug/chem diab with prolif diab rtnop with comb detach, bi	Metabolic	36181	E093543
	Drug/chem diab with prolif diab rtnop with comb detach, bi	Metabolic	36202	E093543
	Drug/chem diab with prolif diab rtnop with comb detach, unsp	Metabolic	24950	E093549
	Drug/chem diab with prolif diab rtnop with comb detach, unsp	Metabolic	36100	E093549
	Drug/chem diab with prolif diab rtnop with comb detach, unsp	Metabolic	36181	E093549
	Drug/chem diab with prolif diab rtnop with comb detach, unsp	Metabolic	36202	E093549
	Drug/chem diab with prolif diab rtnop with macular edema, bi	Metabolic	24950	E093513
	Drug/chem diab with prolif diab rtnop with macular edema, bi	Metabolic	36202	E093513
	Drug/chem diab with prolif diab rtnop with macular edema, bi	Metabolic	36207	E093513
	Drug/chem diab with prolif diab rtnop with mclr edema, l eye	Metabolic	24950	E093512
	Drug/chem diab with prolif diab rtnop with mclr edema, l eye	Metabolic	36202	E093512
	Drug/chem diab with prolif diab rtnop with mclr edema, l eye	Metabolic	36207	E093512
	Drug/chem diab with prolif diab rtnop with mclr edema, r eye	Metabolic	24950	E093511
	Drug/chem diab with prolif diab rtnop with mclr edema, r eye	Metabolic	36202	E093511
	Drug/chem diab with prolif diab rtnop with mclr edema, r eye	Metabolic	36207	E093511
	Drug/chem diab with prolif diab rtnop with mclr edema, unsp	Metabolic	24950	E093519
	Drug/chem diab with prolif diab rtnop with mclr edema, unsp	Metabolic	36202	E093519
	Drug/chem diab with prolif diab rtnop with mclr edema, unsp	Metabolic	36207	E093519
	Drug/chem diab with prolif diab rtnop without mclr edema, bi	Metabolic	24950	E093593
	Drug/chem diab with prolif diab rtnop without mclr edema, bi	Metabolic	36202	E093593
	Drug/chem diab with severe nonp rtnop w/o mclr edema, l eye	Metabolic	24950	E093492
	Drug/chem diab with severe nonp rtnop w/o mclr edema, l eye	Metabolic	36206	E093492
	Drug/chem diab with severe nonp rtnop w/o mclr edema, r eye	Metabolic	24950	E093491
	Drug/chem diab with severe nonp rtnop w/o mclr edema, r eye	Metabolic	36206	E093491
	Drug/chem diab with severe nonp rtnop w/o mclr edema, unsp	Metabolic	24950	E093499
	Drug/chem diab with severe nonp rtnop w/o mclr edema, unsp	Metabolic	36206	E093499
	Drug/chem diab with severe nonp rtnop with macular edema, bi	Metabolic	24950	E093413
	Drug/chem diab with severe nonp rtnop with macular edema, bi	Metabolic	36206	E093413
	Drug/chem diab with severe nonp rtnop with macular edema, bi	Metabolic	36207	E093413
	Drug/chem diab with severe nonp rtnop with mclr edema, l eye	Metabolic	24950	E093412
	Drug/chem diab with severe nonp rtnop with mclr edema, l eye	Metabolic	36206	E093412
	Drug/chem diab with severe nonp rtnop with mclr edema, l eye	Metabolic	36207	E093412
	Drug/chem diab with severe nonp rtnop with mclr edema, r eye	Metabolic	24950	E093411
	Drug/chem diab with severe nonp rtnop with mclr edema, r eye	Metabolic	36206	E093411
	Drug/chem diab with severe nonp rtnop with mclr edema, r eye	Metabolic	36207	E093411
	Drug/chem diab with severe nonp rtnop with mclr edema, unsp	Metabolic	24950	E093419
	Drug/chem diab with severe nonp rtnop with mclr edema, unsp	Metabolic	36206	E093419
	Drug/chem diab with severe nonp rtnop with mclr edema, unsp	Metabolic	36207	E093419
	Drug/chem diab with severe nonp rtnop without mclr edema, bi	Metabolic	24950	E093493
	Drug/chem diab with severe nonp rtnop without mclr edema, bi	Metabolic	36206	E093493
	Drug/chem diab with stable prolif diabetic rtnop, left eye	Metabolic	24950	E093552
	Drug/chem diab with stable prolif diabetic rtnop, left eye	Metabolic	36202	E093552
	Drug/chem diabetes mellitus w diabetic cataract	Metabolic	24950	E0936
	Drug/chem diabetes mellitus w diabetic cataract	Metabolic	24950	E0936
	Drug/chem diabetes mellitus w diabetic cataract	Metabolic	36641	E0936
	Drug/chem diabetes mellitus w diabetic dermatitis	Metabolic	24980	E09620
	Drug/chem diabetes mellitus w diabetic nephropathy	Metabolic	24940	E0921
	Drug/chem diabetes mellitus w diabetic nephropathy	Metabolic	58181	E0921
	Drug/chem diabetes mellitus w diabetic nephropathy	Metabolic	58381	E0921
	Drug/chem diabetes mellitus w hyperosmolarity w coma	Metabolic	24920	E0901
	Drug/chem diabetes mellitus w hypoglycemia w coma	Metabolic	24930	E09641
	Drug/chem diabetes mellitus w hypoglycemia w/o coma	Metabolic	24980	E09649
	Drug/chem diabetes mellitus w ketoacidosis w coma	Metabolic	24930	E0911
	Drug/chem diabetes mellitus w ketoacidosis w/o coma	Metabolic	24910	E0910
	Drug/chem diabetes mellitus w oth circulatory complications	Metabolic	24970	E0959
	Drug/chem diabetes mellitus w oth complication	Metabolic	24980	E0969
	Drug/chem diabetes mellitus w oth diabetic arthropathy	Metabolic	24980	E09618
	Drug/chem diabetes mellitus w oth diabetic arthropathy	Metabolic	71680	E09618
	Drug/chem diabetes mellitus w oth oral complications	Metabolic	24980	E09638
	Drug/chem diabetes mellitus w oth oral complications	Metabolic	5289	E09638
	Drug/chem diabetes mellitus w oth skin complications	Metabolic	24980	E09628
	Drug/chem diabetes mellitus w oth skin complications	Metabolic	7098	E09628
	Drug/chem diabetes mellitus w periodontal disease	Metabolic	24980	E09630
	Drug/chem diabetes mellitus w periodontal disease	Metabolic	5238	E09630
	Drug/chem diabetes mellitus w unsp complications	Metabolic	24990	E098
	Drug/chem diabetes w diabetic chronic kidney disease	Metabolic	24940	E0922
	Drug/chem diabetes w diabetic chronic kidney disease	Metabolic	58181	E0922
	Drug/chem diabetes w diabetic chronic kidney disease	Metabolic	58381	E0922
	Drug/chem diabetes w diabetic neuropathic arthropathy	Metabolic	24960	E09610
	Drug/chem diabetes w diabetic neuropathic arthropathy	Metabolic	24960	E09610
	Drug/chem diabetes w diabetic neuropathic arthropathy	Metabolic	7135	E09610
	Drug/chem diabetes w diabetic prph angiopath w gangrene	Metabolic	24970	E0952
	Drug/chem diabetes w diabetic prph angiopath w gangrene	Metabolic	44381	E0952
	Drug/chem diabetes w diabetic prph angiopath w gangrene	Metabolic	7854	E0952
	Drug/chem diabetes w diabetic prph angiopath w/o gangrene	Metabolic	24970	E0951
	Drug/chem diabetes w diabetic prph angiopath w/o gangrene	Metabolic	44381	E0951
	Drug/chem diabetes w neuro comp w diabetic mononeuropathy	Metabolic	24960	E0941
	Drug/chem diabetes w neuro comp w diabetic mononeuropathy	Metabolic	24960	E0941
	Drug/chem diabetes w neuro comp w diabetic mononeuropathy	Metabolic	3559	E0941
	Drug/chem diabetes w neuro comp w diabetic neuropathy, unsp	Metabolic	24960	E0940
	Drug/chem diabetes w neuro comp w diabetic neuropathy, unsp	Metabolic	24960	E0940
	Drug/chem diabetes w neuro comp w diabetic neuropathy, unsp	Metabolic	3572	E0940
	Drug/chem diabetes w neuro comp w oth diabetic neuro comp	Metabolic	24960	E0949
	Drug/chem diabetes w neuro comp w oth diabetic neuro comp	Metabolic	24960	E0949
	Drug/chem diabetes w neuro comp w oth diabetic neuro comp	Metabolic	34989	E0949
	Drug/chem diabetes w neurological comp w diabetic amyotrophy	Metabolic	24960	E0944
	Drug/chem diabetes w neurological comp w diabetic amyotrophy	Metabolic	24960	E0944
	Drug/chem diabetes w neurological comp w diabetic amyotrophy	Metabolic	3535	E0944
	Drug/chem diabetes w neurological comp w diabetic polyneurop	Metabolic	24960	E0942
	Drug/chem diabetes w neurological comp w diabetic polyneurop	Metabolic	24960	E0942
	Drug/chem diabetes w neurological comp w diabetic polyneurop	Metabolic	3572	E0942
	Drug/chem diabetes w oth diabetic kidney complication	Metabolic	24940	E0929
	Drug/chem diabetes w oth diabetic kidney complication	Metabolic	58181	E0929
	Drug/chem diabetes w oth diabetic kidney complication	Metabolic	58381	E0929
	Drug/chem diabetes w oth diabetic ophthalmic complication	Metabolic	24950	E0939
	Drug/chem diabetes w unsp diabetic rtnop w macular edema	Metabolic	24950	E09311
	Drug/chem diabetes w unsp diabetic rtnop w macular edema	Metabolic	24950	E09311
	Drug/chem diabetes w unsp diabetic rtnop w macular edema	Metabolic	36201	E09311
	Drug/chem diabetes w unsp diabetic rtnop w macular edema	Metabolic	36207	E09311
	Drug/chem diabetes w unsp diabetic rtnop w/o macular edema	Metabolic	24950	E09319
	Drug/chem diabetes w unsp diabetic rtnop w/o macular edema	Metabolic	36201	E09319
	Drug/chem diabetes with stable prolif diabetic rtnop, bi	Metabolic	24950	E093553
	Drug/chem diabetes with stable prolif diabetic rtnop, bi	Metabolic	36202	E093553
	Drug/chem diabetes with stable prolif diabetic rtnop, r eye	Metabolic	24950	E093551
	Drug/chem diabetes with stable prolif diabetic rtnop, r eye	Metabolic	36202	E093551
	Drug/chem diabetes with stable prolif diabetic rtnop, unsp	Metabolic	24950	E093559
	Drug/chem diabetes with stable prolif diabetic rtnop, unsp	Metabolic	36202	E093559
	Hypertension secondary to endocrine disorders	Metabolic	40599	I152
	Hypertension secondary to other renal disorders	Metabolic	40591	I151
	Long term (current) use of insulin	Metabolic	V5867	Z794
	Nonalcoholic steatohepatitis (NASH)	Metabolic	5718	K7581
	Nonalcoholic steatohepatitis (NASH)	Metabolic	5733	K7581
	Oth diab w hyprosm w/o nonket hyprgly-hypros coma (NKHHC)	Metabolic	24920	E1300
	Oth diab w hyprosm w/o nonket hyprgly-hypros coma (NKHHC)	Metabolic	25020	E1300
	Oth diab w prolif diab rtnop with trctn dtch macula, l eye	Metabolic	24950	E133522
	Oth diab w prolif diab rtnop with trctn dtch macula, l eye	Metabolic	25050	E133522
	Oth diab w prolif diab rtnop with trctn dtch macula, l eye	Metabolic	36181	E133522
	Oth diab w prolif diab rtnop with trctn dtch macula, l eye	Metabolic	36202	E133522
	Oth diab w prolif diab rtnop with trctn dtch macula, r eye	Metabolic	24950	E133521
	Oth diab w prolif diab rtnop with trctn dtch macula, r eye	Metabolic	25050	E133521
	Oth diab w prolif diab rtnop with trctn dtch macula, r eye	Metabolic	36181	E133521
	Oth diab w prolif diab rtnop with trctn dtch macula, r eye	Metabolic	36202	E133521
	Oth diab w prolif diab rtnop with trctn dtch n-mcla, l eye	Metabolic	24950	E133532
	Oth diab w prolif diab rtnop with trctn dtch n-mcla, l eye	Metabolic	25050	E133532
	Oth diab w prolif diab rtnop with trctn dtch n-mcla, l eye	Metabolic	36181	E133532
	Oth diab w prolif diab rtnop with trctn dtch n-mcla, l eye	Metabolic	36202	E133532
	Oth diab w prolif diab rtnop with trctn dtch n-mcla, r eye	Metabolic	24950	E133531
	Oth diab w prolif diab rtnop with trctn dtch n-mcla, r eye	Metabolic	25050	E133531
	Oth diab w prolif diab rtnop with trctn dtch n-mcla, r eye	Metabolic	36181	E133531
	Oth diab w prolif diab rtnop with trctn dtch n-mcla, r eye	Metabolic	36202	E133531
	Oth diab with diab macular edema, resolved fol trtmt, l eye	Metabolic	24950	E1337X2
	Oth diab with diab macular edema, resolved fol trtmt, l eye	Metabolic	25050	E1337X2
	Oth diab with diab macular edema, resolved fol trtmt, r eye	Metabolic	24950	E1337X1
	Oth diab with diab macular edema, resolved fol trtmt, r eye	Metabolic	25050	E1337X1
	Oth diab with diab macular edema, resolved fol trtmt, unsp	Metabolic	24950	E1337X9
	Oth diab with diab macular edema, resolved fol trtmt, unsp	Metabolic	25050	E1337X9
	Oth diab with diabetic macular edema, resolved fol trtmt, bi	Metabolic	24950	E1337X3
	Oth diab with diabetic macular edema, resolved fol trtmt, bi	Metabolic	25050	E1337X3
	Oth diab with mild nonp rtnop with macular edema, left eye	Metabolic	24950	E133212
	Oth diab with mild nonp rtnop with macular edema, left eye	Metabolic	25050	E133212
	Oth diab with mild nonp rtnop with macular edema, left eye	Metabolic	36204	E133212
	Oth diab with mild nonp rtnop with macular edema, left eye	Metabolic	36207	E133212
	Oth diab with mild nonp rtnop without macular edema, l eye	Metabolic	24950	E133292
	Oth diab with mild nonp rtnop without macular edema, l eye	Metabolic	25050	E133292
	Oth diab with mild nonp rtnop without macular edema, l eye	Metabolic	36204	E133292
	Oth diab with mild nonp rtnop without macular edema, r eye	Metabolic	24950	E133291
	Oth diab with mild nonp rtnop without macular edema, r eye	Metabolic	25050	E133291
	Oth diab with mild nonp rtnop without macular edema, r eye	Metabolic	36204	E133291
	Oth diab with mild nonp rtnop without macular edema, unsp	Metabolic	24950	E133299
	Oth diab with mild nonp rtnop without macular edema, unsp	Metabolic	25050	E133299
	Oth diab with mild nonp rtnop without macular edema, unsp	Metabolic	36204	E133299
	Oth diab with mod nonp rtnop without macular edema, l eye	Metabolic	24950	E133392
	Oth diab with mod nonp rtnop without macular edema, l eye	Metabolic	25050	E133392
	Oth diab with mod nonp rtnop without macular edema, l eye	Metabolic	36205	E133392
	Oth diab with mod nonp rtnop without macular edema, r eye	Metabolic	24950	E133391
	Oth diab with mod nonp rtnop without macular edema, r eye	Metabolic	25050	E133391
	Oth diab with mod nonp rtnop without macular edema, r eye	Metabolic	36205	E133391
	Oth diab with mod nonp rtnop without macular edema, unsp	Metabolic	24950	E133399
	Oth diab with mod nonp rtnop without macular edema, unsp	Metabolic	25050	E133399
	Oth diab with mod nonp rtnop without macular edema, unsp	Metabolic	36205	E133399
	Oth diab with moderate nonp rtnop with macular edema, l eye	Metabolic	24950	E133312
	Oth diab with moderate nonp rtnop with macular edema, l eye	Metabolic	25050	E133312
	Oth diab with moderate nonp rtnop with macular edema, l eye	Metabolic	36205	E133312
	Oth diab with moderate nonp rtnop with macular edema, l eye	Metabolic	36207	E133312
	Oth diab with moderate nonp rtnop with macular edema, r eye	Metabolic	24950	E133311
	Oth diab with moderate nonp rtnop with macular edema, r eye	Metabolic	25050	E133311
	Oth diab with moderate nonp rtnop with macular edema, r eye	Metabolic	36205	E133311
	Oth diab with moderate nonp rtnop with macular edema, r eye	Metabolic	36207	E133311
	Oth diab with moderate nonp rtnop with macular edema, unsp	Metabolic	24950	E133319
	Oth diab with moderate nonp rtnop with macular edema, unsp	Metabolic	25050	E133319
	Oth diab with moderate nonp rtnop with macular edema, unsp	Metabolic	36205	E133319
	Oth diab with moderate nonp rtnop with macular edema, unsp	Metabolic	36207	E133319
	Oth diab with moderate nonp rtnop without macular edema, bi	Metabolic	24950	E133393
	Oth diab with moderate nonp rtnop without macular edema, bi	Metabolic	25050	E133393
	Oth diab with moderate nonp rtnop without macular edema, bi	Metabolic	36205	E133393
	Oth diab with prolif diab rtnop with comb detach, left eye	Metabolic	24950	E133542
	Oth diab with prolif diab rtnop with comb detach, left eye	Metabolic	25050	E133542
	Oth diab with prolif diab rtnop with comb detach, left eye	Metabolic	36100	E133542
	Oth diab with prolif diab rtnop with comb detach, left eye	Metabolic	36181	E133542
	Oth diab with prolif diab rtnop with comb detach, left eye	Metabolic	36202	E133542
	Oth diab with prolif diab rtnop with macular edema, left eye	Metabolic	24950	E133512
	Oth diab with prolif diab rtnop with macular edema, left eye	Metabolic	25050	E133512
	Oth diab with prolif diab rtnop with macular edema, left eye	Metabolic	36202	E133512
	Oth diab with prolif diab rtnop with macular edema, left eye	Metabolic	36207	E133512
	Oth diab with prolif diab rtnop with macular edema, r eye	Metabolic	24950	E133511
	Oth diab with prolif diab rtnop with macular edema, r eye	Metabolic	25050	E133511
	Oth diab with prolif diab rtnop with macular edema, r eye	Metabolic	36202	E133511
	Oth diab with prolif diab rtnop with macular edema, r eye	Metabolic	36207	E133511
	Oth diab with prolif diab rtnop with trctn dtch macula, bi	Metabolic	24950	E133523
	Oth diab with prolif diab rtnop with trctn dtch macula, bi	Metabolic	25050	E133523
	Oth diab with prolif diab rtnop with trctn dtch macula, bi	Metabolic	36181	E133523
	Oth diab with prolif diab rtnop with trctn dtch macula, bi	Metabolic	36202	E133523
	Oth diab with prolif diab rtnop with trctn dtch macula, unsp	Metabolic	24950	E133529
	Oth diab with prolif diab rtnop with trctn dtch macula, unsp	Metabolic	25050	E133529
	Oth diab with prolif diab rtnop with trctn dtch macula, unsp	Metabolic	36181	E133529
	Oth diab with prolif diab rtnop with trctn dtch macula, unsp	Metabolic	36202	E133529
	Oth diab with prolif diab rtnop with trctn dtch n-mcla, bi	Metabolic	24950	E133533
	Oth diab with prolif diab rtnop with trctn dtch n-mcla, bi	Metabolic	25050	E133533
	Oth diab with prolif diab rtnop with trctn dtch n-mcla, bi	Metabolic	36181	E133533
	Oth diab with prolif diab rtnop with trctn dtch n-mcla, bi	Metabolic	36202	E133533
	Oth diab with prolif diab rtnop with trctn dtch n-mcla, unsp	Metabolic	24950	E133539
	Oth diab with prolif diab rtnop with trctn dtch n-mcla, unsp	Metabolic	25050	E133539
	Oth diab with prolif diab rtnop with trctn dtch n-mcla, unsp	Metabolic	36181	E133539
	Oth diab with prolif diab rtnop with trctn dtch n-mcla, unsp	Metabolic	36202	E133539
	Oth diab with prolif diab rtnop without macular edema, bi	Metabolic	24950	E133593
	Oth diab with prolif diab rtnop without macular edema, bi	Metabolic	25050	E133593
	Oth diab with prolif diab rtnop without macular edema, bi	Metabolic	36202	E133593
	Oth diab with prolif diab rtnop without macular edema, l eye	Metabolic	24950	E133592
	Oth diab with prolif diab rtnop without macular edema, l eye	Metabolic	25050	E133592
	Oth diab with prolif diab rtnop without macular edema, l eye	Metabolic	36202	E133592
	Oth diab with prolif diab rtnop without macular edema, r eye	Metabolic	24950	E133591
	Oth diab with prolif diab rtnop without macular edema, r eye	Metabolic	25050	E133591
	Oth diab with prolif diab rtnop without macular edema, r eye	Metabolic	36202	E133591
	Oth diab with prolif diab rtnop without macular edema, unsp	Metabolic	24950	E133599
	Oth diab with prolif diab rtnop without macular edema, unsp	Metabolic	25050	E133599
	Oth diab with prolif diab rtnop without macular edema, unsp	Metabolic	36202	E133599
	Oth diab with prolif diabetic rtnop with comb detach, r eye	Metabolic	24950	E133541
	Oth diab with prolif diabetic rtnop with comb detach, r eye	Metabolic	25050	E133541
	Oth diab with prolif diabetic rtnop with comb detach, r eye	Metabolic	36100	E133541
	Oth diab with prolif diabetic rtnop with comb detach, r eye	Metabolic	36181	E133541
	Oth diab with prolif diabetic rtnop with comb detach, r eye	Metabolic	36202	E133541
	Oth diab with prolif diabetic rtnop with comb detach, unsp	Metabolic	24950	E133549
	Oth diab with prolif diabetic rtnop with comb detach, unsp	Metabolic	25050	E133549
	Oth diab with prolif diabetic rtnop with comb detach, unsp	Metabolic	36100	E133549
	Oth diab with prolif diabetic rtnop with comb detach, unsp	Metabolic	36181	E133549
	Oth diab with prolif diabetic rtnop with comb detach, unsp	Metabolic	36202	E133549
	Oth diab with prolif diabetic rtnop with macular edema, bi	Metabolic	24950	E133513
	Oth diab with prolif diabetic rtnop with macular edema, bi	Metabolic	25050	E133513
	Oth diab with prolif diabetic rtnop with macular edema, bi	Metabolic	36202	E133513
	Oth diab with prolif diabetic rtnop with macular edema, bi	Metabolic	36207	E133513
	Oth diab with prolif diabetic rtnop with macular edema, unsp	Metabolic	24950	E133519
	Oth diab with prolif diabetic rtnop with macular edema, unsp	Metabolic	25050	E133519
	Oth diab with prolif diabetic rtnop with macular edema, unsp	Metabolic	36202	E133519
	Oth diab with prolif diabetic rtnop with macular edema, unsp	Metabolic	36207	E133519
	Oth diab with severe nonp rtnop with macular edema, left eye	Metabolic	24950	E133412
	Oth diab with severe nonp rtnop with macular edema, left eye	Metabolic	25050	E133412
	Oth diab with severe nonp rtnop with macular edema, left eye	Metabolic	36206	E133412
	Oth diab with severe nonp rtnop with macular edema, left eye	Metabolic	36207	E133412
	Oth diab with severe nonp rtnop with macular edema, r eye	Metabolic	24950	E133411
	Oth diab with severe nonp rtnop with macular edema, r eye	Metabolic	25050	E133411
	Oth diab with severe nonp rtnop with macular edema, r eye	Metabolic	36206	E133411
	Oth diab with severe nonp rtnop with macular edema, r eye	Metabolic	36207	E133411
	Oth diab with severe nonp rtnop without macular edema, bi	Metabolic	24950	E133493
	Oth diab with severe nonp rtnop without macular edema, bi	Metabolic	25050	E133493
	Oth diab with severe nonp rtnop without macular edema, bi	Metabolic	36206	E133493
	Oth diab with severe nonp rtnop without macular edema, l eye	Metabolic	24950	E133492
	Oth diab with severe nonp rtnop without macular edema, l eye	Metabolic	25050	E133492
	Oth diab with severe nonp rtnop without macular edema, l eye	Metabolic	36206	E133492
	Oth diab with severe nonp rtnop without macular edema, r eye	Metabolic	24950	E133491
	Oth diab with severe nonp rtnop without macular edema, r eye	Metabolic	25050	E133491
	Oth diab with severe nonp rtnop without macular edema, r eye	Metabolic	36206	E133491
	Oth diab with severe nonp rtnop without macular edema, unsp	Metabolic	24950	E133499
	Oth diab with severe nonp rtnop without macular edema, unsp	Metabolic	25050	E133499
	Oth diab with severe nonp rtnop without macular edema, unsp	Metabolic	36206	E133499
	Oth diabetes mellitus w diabetic autonomic (poly)neuropathy	Metabolic	24960	E1343
	Oth diabetes mellitus w diabetic autonomic (poly)neuropathy	Metabolic	24960	E1343
	Oth diabetes mellitus w diabetic autonomic (poly)neuropathy	Metabolic	25060	E1343
	Oth diabetes mellitus w diabetic autonomic (poly)neuropathy	Metabolic	5363	E1343
	Oth diabetes mellitus w oth diabetic ophthalmic complication	Metabolic	24950	E1339
	Oth diabetes mellitus w oth diabetic ophthalmic complication	Metabolic	25050	E1339
	Oth diabetes mellitus with diabetic chronic kidney disease	Metabolic	24940	E1322
	Oth diabetes mellitus with diabetic chronic kidney disease	Metabolic	25040	E1322
	Oth diabetes mellitus with diabetic mononeuropathy	Metabolic	24960	E1341
	Oth diabetes mellitus with diabetic mononeuropathy	Metabolic	24960	E1341
	Oth diabetes mellitus with diabetic mononeuropathy	Metabolic	25060	E1341
	Oth diabetes mellitus with diabetic mononeuropathy	Metabolic	3559	E1341
	Oth diabetes mellitus with diabetic neuropathic arthropathy	Metabolic	24960	E13610
	Oth diabetes mellitus with diabetic neuropathic arthropathy	Metabolic	25060	E13610
	Oth diabetes mellitus with diabetic neuropathic arthropathy	Metabolic	7135	E13610
	Oth diabetes mellitus with diabetic neuropathy, unspecified	Metabolic	24960	E1340
	Oth diabetes mellitus with diabetic neuropathy, unspecified	Metabolic	24960	E1340
	Oth diabetes mellitus with diabetic neuropathy, unspecified	Metabolic	25060	E1340
	Oth diabetes mellitus with diabetic neuropathy, unspecified	Metabolic	25060	E1340
	Oth diabetes mellitus with diabetic neuropathy, unspecified	Metabolic	3572	E1340
	Oth diabetes mellitus with diabetic polyneuropathy	Metabolic	24960	E1342
	Oth diabetes mellitus with diabetic polyneuropathy	Metabolic	24960	E1342
	Oth diabetes mellitus with diabetic polyneuropathy	Metabolic	25060	E1342
	Oth diabetes mellitus with diabetic polyneuropathy	Metabolic	3572	E1342
	Oth diabetes mellitus with hyperosmolarity with coma	Metabolic	24920	E1301
	Oth diabetes mellitus with hyperosmolarity with coma	Metabolic	25020	E1301
	Oth diabetes mellitus with hypoglycemia with coma	Metabolic	24930	E13641
	Oth diabetes mellitus with hypoglycemia with coma	Metabolic	25030	E13641
	Oth diabetes mellitus with hypoglycemia without coma	Metabolic	24980	E13649
	Oth diabetes mellitus with hypoglycemia without coma	Metabolic	25080	E13649
	Oth diabetes mellitus with ketoacidosis with coma	Metabolic	24930	E1311
	Oth diabetes mellitus with ketoacidosis with coma	Metabolic	25030	E1311
	Oth diabetes mellitus with ketoacidosis without coma	Metabolic	24910	E1310
	Oth diabetes mellitus with ketoacidosis without coma	Metabolic	25010	E1310
	Oth diabetes mellitus with oth diabetic kidney complication	Metabolic	24940	E1329
[truncated: 2,071 more rows]
